# Supplementary material for: 5-(4-Bromo­phen­yl)-1,2,3,4-tetra­hydro­benzo[a]phenanthridine
Source: Acta Crystallogr Sect E Struct Rep Online. 2009 Apr 18;65(Pt 5):o1074. doi: 10.1107/S1600536809013713 (PMC2977753; doi:10.1107/S1600536809013713)
Supplement: Supplementary file 1 [file e-65-o1074-sup1.cif]

##############################################################################
###                                                                        ###
###        Electronic paper (Acta Crystallographica Section E)             ###
###                                                                        ###
##############################################################################
#                                                                            #
# This CIF contains the data in a paper accepted for publication in Acta     #
# Crystallographica Section E. It conforms to the requirements of Notes      #
# for Authors for Section E, and has been peer reviewed under the auspices   #
# of the IUCr Commission on Journals.                                        #
#                                                                            #
# Full details of the Crystallographic Information File format               #
# are given in the paper "The Crystallographic Information File (CIF):       #
# a New Standard Archive File for Crystallography" by S. R. Hall, F. H.      #
# Allen and I. D. Brown [Acta Cryst. (1991), A47, 655-685].                  #
#                                                                            #
# The current version of the core CIF dictionary is obtainable from          #
# ftp://ftp.iucr.org/pub/cif_core.dic. The current version number is 2.4.    #
#                                                                            #
# Software is freely available for graphical display of the structure(s) in  #
# this CIF.  For information consult the CIF home page http://www.iucr.org/  #
# cif/home.html                                                              #
#                                                                            #
# This file may be used for bona fide research purposes within the           #
# scientific community so long as proper attribution is given to the journal # 
# article from which it was obtained.                                        #
#                                                                            #
##############################################################################
                                             
data_global
_audit_creation_method     'from SHELXL97 CIF and IUCr SHELXL97-template'
_journal_date_recd_electronic     2009-04-04
_journal_date_accepted     2009-04-12
_journal_name_full     'Acta Crystallographica, Section E'
_journal_year     2009
_journal_volume     65
_journal_issue      5
_journal_page_first     o1074
_journal_page_last     o1074
_journal_paper_category     QO
_journal_coeditor_code     HB2942
_publ_contact_author_name     'Heng-Shen Xie'
_publ_contact_author_address
;
Division of Science & Technology
Xuzhou Institute of Architectural Technology
Xuzhou 221116
People's Republic of China
;
_publ_contact_author_email     xie201_xz@yahoo.com.cn
_publ_contact_author_fax     ?
_publ_contact_author_phone     ?
_publ_section_title
;
5-(4-Bromophenyl)-1,2,3,4-tetrahydrobenzo[<i>a</i>]phenanthridine
;
loop_
    _publ_author_name
    _publ_author_address
    'Heng-Shen Xie'
;
Division of Science and Technology
Xuzhou Institute of Architectural Technology
Xuzhou 221116
People's Republic of China
;
    'Ai-Ling Zhang'
;
Division of Science and Technology
Xuzhou Institute of Architectural Technology
Xuzhou 221116
People's Republic of China
;
    'Ling Su'
;
Division of Science and Technology
Xuzhou Institute of Architectural Technology
Xuzhou 221116
People's Republic of China
;
data_I
_chemical_name_systematic
;
5-(4-Bromophenyl)-1,2,3,4-tetrahydrobenzo[<i>a</i>]phenanthridine
;
_chemical_name_common     ?
_chemical_formula_moiety     'C23 H18 Br N'
_chemical_formula_sum     'C23 H18 Br N'
_chemical_formula_iupac     'C23 H18 Br N'
_chemical_formula_weight     388.29
_chemical_melting_point     ?
_chemical_melting_point_gt     491
_chemical_melting_point_lt     493
_symmetry_cell_setting     'Triclinic'
_symmetry_space_group_name_H-M     'P -1'
_symmetry_space_group_name_Hall     '-P 1'
loop_
    _symmetry_equiv_pos_as_xyz
    'x, y, z'
    '-x, -y, -z'
_cell_length_a     5.660(3)
_cell_length_b     11.596(6)
_cell_length_c     13.869(6)
_cell_angle_alpha     78.48(3)
_cell_angle_beta     78.30(3)
_cell_angle_gamma     85.15(3)
_cell_volume     872.5(8)
_cell_formula_units_Z     2
_cell_measurement_reflns_used     3260
_cell_measurement_theta_min     2.56
_cell_measurement_theta_max     26.05
_cell_measurement_temperature     296(2)
_exptl_crystal_description     block
_exptl_crystal_colour     colourless
_exptl_crystal_size_max     0.46
_exptl_crystal_size_mid     0.22
_exptl_crystal_size_min     0.15
_exptl_crystal_density_diffrn     1.478
_exptl_crystal_density_meas     ?
_exptl_crystal_density_method     'not measured'
_exptl_crystal_F_000     396
_exptl_absorpt_coefficient_mu     2.360
_exptl_absorpt_correction_type     'multi-scan'
_exptl_absorpt_process_details     '(SADABS; Bruker, 2001)'
_exptl_absorpt_correction_T_min     0.365
_exptl_absorpt_correction_T_max     0.593
_exptl_special_details
;
;
_diffrn_ambient_temperature     296(2)
_diffrn_radiation_type     MoK\a
_diffrn_radiation_wavelength     0.71073
_diffrn_radiation_source     'fine-focus sealed tube'
_diffrn_radiation_monochromator     graphite
_diffrn_measurement_device_type     'Bruker SMART CCD'
_diffrn_measurement_method     \w
_diffrn_detector_area_resol_mean     ?
_diffrn_reflns_number     11744
_diffrn_reflns_av_R_equivalents     0.0411
_diffrn_reflns_av_sigmaI/netI     0.0562
_diffrn_reflns_theta_min     1.53
_diffrn_reflns_theta_max     27.61
_diffrn_reflns_theta_full     27.61
_diffrn_measured_fraction_theta_max     0.944
_diffrn_measured_fraction_theta_full     0.944
_diffrn_reflns_limit_h_min     -7
_diffrn_reflns_limit_h_max     7
_diffrn_reflns_limit_k_min     -13
_diffrn_reflns_limit_k_max     15
_diffrn_reflns_limit_l_min     -18
_diffrn_reflns_limit_l_max     18
_diffrn_standards_number     ?
_diffrn_standards_interval_count     ?
_diffrn_standards_interval_time     ?
_diffrn_standards_decay_%     ?
_refine_special_details
;
Refinement of <i>F</i>^2^ against ALL reflections. The weighted <i>R</i>-factor
<i>wR</i> and goodness of fit <i>S</i> are based on <i>F</i>^2^, conventional
<i>R</i>-factors <i>R</i> are based on <i>F</i>, with <i>F</i> set to zero for
negative <i>F</i>^2^. The threshold expression of <i>F</i>^2^ >
\s(<i>F</i>^2^) is used only for calculating <i>R</i>-factors(gt) <i>etc</i>.
and is not relevant to the choice of reflections for refinement.
<i>R</i>-factors based on <i>F</i>^2^ are statistically about twice as large
as those based on <i>F</i>, and <i>R</i>- factors based on ALL data will be
even larger.
;
_reflns_number_total     3826
_reflns_number_gt     2174
_reflns_threshold_expression     I>2\s(I)
_refine_ls_structure_factor_coef     Fsqd
_refine_ls_matrix_type     full
_refine_ls_R_factor_all     0.1211
_refine_ls_R_factor_gt     0.0421
_refine_ls_wR_factor_gt     0.1206
_refine_ls_wR_factor_ref     0.1642
_refine_ls_goodness_of_fit_ref     1.139
_refine_ls_restrained_S_all     1.139
_refine_ls_number_reflns     3826
_refine_ls_number_parameters     226
_refine_ls_number_restraints     0
_refine_ls_hydrogen_treatment     constr
_refine_ls_weighting_scheme     calc
_refine_ls_weighting_details
          'calc w=1/[\s^2^(Fo^2^)+(0.082P)^2^+0.0233P] where P=(Fo^2^+2Fc^2^)/3'
_atom_sites_solution_hydrogens     geom
_atom_sites_solution_primary     direct
_atom_sites_solution_secondary     difmap
_refine_ls_shift/su_max     0.001
_refine_ls_shift/su_mean     0.000
_refine_diff_density_max     0.938
_refine_diff_density_min     -1.047
_refine_ls_extinction_method     none
_refine_ls_extinction_coef     ?
loop_
    _atom_type_symbol
    _atom_type_description
    _atom_type_scat_dispersion_real
    _atom_type_scat_dispersion_imag
    _atom_type_scat_source
    'C' 'C' 0.0033 0.0016
                         'International Tables Vol C Tables 4.2.6.8 and 6.1.1.4'
    'H' 'H' 0.0000 0.0000
                         'International Tables Vol C Tables 4.2.6.8 and 6.1.1.4'
    'Br' 'Br' -0.2901 2.4595
                         'International Tables Vol C Tables 4.2.6.8 and 6.1.1.4'
    'N' 'N' 0.0061 0.0033
                         'International Tables Vol C Tables 4.2.6.8 and 6.1.1.4'
_computing_data_collection     'SMART (Bruker, 2001)'
_computing_cell_refinement     'SAINT (Bruker, 2001)'
_computing_data_reduction     'SAINT (Bruker, 2001)'
_computing_structure_solution     'SHELXS97 (Sheldrick, 2008)'
_computing_structure_refinement     'SHELXL97 (Sheldrick, 2008)'
_computing_molecular_graphics     'SHELXTL (Sheldrick, 2008)'
_computing_publication_material     'SHELXTL (Sheldrick, 2008)'
loop_
    _atom_site_type_symbol
    _atom_site_label
    _atom_site_fract_x
    _atom_site_fract_y
    _atom_site_fract_z
    _atom_site_U_iso_or_equiv
    _atom_site_adp_type
    _atom_site_calc_flag
    _atom_site_refinement_flags
    _atom_site_occupancy
    _atom_site_disorder_assembly
    _atom_site_disorder_group
    Br Br1 0.54047(10) -0.03144(4) 0.75111(3) 0.0876(3) Uani d . 1 . .
    N N1 0.2434(6) 0.4250(3) 0.39876(17) 0.0451(7) Uani d . 1 . .
    C C1 0.4456(7) 0.3594(3) 0.3874(2) 0.0416(8) Uani d . 1 . .
    C C2 0.6195(7) 0.3727(3) 0.2984(2) 0.0415(8) Uani d . 1 . .
    C C3 0.5838(6) 0.4649(3) 0.2203(2) 0.0406(8) Uani d . 1 . .
    C C4 0.3867(6) 0.5467(3) 0.23571(19) 0.0392(8) Uani d . 1 . .
    C C5 0.2104(6) 0.5181(3) 0.32479(19) 0.0401(8) Uani d . 1 . .
    C C6 -0.0130(7) 0.5835(3) 0.3388(2) 0.0480(9) Uani d . 1 . .
    H H6A -0.1273 0.5609 0.3967 0.058 Uiso calc R 1 . .
    C C7 -0.0644(7) 0.6779(3) 0.2703(2) 0.0478(9) Uani d . 1 . .
    H H7A -0.2165 0.7159 0.2788 0.057 Uiso calc R 1 . .
    C C8 0.1163(7) 0.7192(3) 0.1846(2) 0.0454(9) Uani d . 1 . .
    C C9 0.0690(8) 0.8271(3) 0.1212(2) 0.0558(10) Uani d . 1 . .
    H H9A -0.0824 0.8656 0.1317 0.067 Uiso calc R 1 . .
    C C10 0.2477(8) 0.8748(3) 0.0442(3) 0.0571(11) Uani d . 1 . .
    H H10B 0.2164 0.9446 0.0015 0.068 Uiso calc R 1 . .
    C C11 0.4733(8) 0.8188(4) 0.0305(2) 0.0582(11) Uani d . 1 . .
    H H11B 0.5952 0.8525 -0.0203 0.070 Uiso calc R 1 . .
    C C12 0.5202(7) 0.7137(3) 0.0910(2) 0.0486(9) Uani d . 1 . .
    H H12A 0.6744 0.6782 0.0805 0.058 Uiso calc R 1 . .
    C C13 0.3405(7) 0.6580(3) 0.1688(2) 0.0420(9) Uani d . 1 . .
    C C14 0.7466(7) 0.4650(3) 0.1191(2) 0.0507(9) Uani d . 1 . .
    H H14C 0.6566 0.4976 0.0666 0.061 Uiso calc R 1 . .
    H H14D 0.8805 0.5149 0.1121 0.061 Uiso calc R 1 . .
    C C15 0.8432(9) 0.3429(4) 0.1069(2) 0.0651(12) Uani d . 1 . .
    H H15C 0.9445 0.3455 0.0411 0.078 Uiso calc R 1 . .
    H H15D 0.7104 0.2928 0.1124 0.078 Uiso calc R 1 . .
    C C16 0.9891(9) 0.2926(5) 0.1872(3) 0.0720(13) Uani d . 1 . .
    H H16C 1.0559 0.2149 0.1781 0.086 Uiso calc R 1 . .
    H H16D 1.1221 0.3427 0.1814 0.086 Uiso calc R 1 . .
    C C17 0.8312(7) 0.2847(4) 0.2897(2) 0.0514(9) Uani d . 1 . .
    H H17A 0.7699 0.2062 0.3105 0.062 Uiso calc R 1 . .
    H H17B 0.9312 0.2942 0.3365 0.062 Uiso calc R 1 . .
    C C18 0.4726(6) 0.2632(3) 0.47485(19) 0.0424(8) Uani d . 1 . .
    C C19 0.6498(7) 0.2655(4) 0.5296(2) 0.0536(10) Uani d . 1 . .
    H H19A 0.7555 0.3268 0.5114 0.064 Uiso calc R 1 . .
    C C20 0.6714(8) 0.1771(4) 0.6116(2) 0.0575(11) Uani d . 1 . .
    H H20B 0.7932 0.1775 0.6476 0.069 Uiso calc R 1 . .
    C C21 0.5097(7) 0.0887(3) 0.6387(2) 0.0491(9) Uani d . 1 . .
    C C22 0.3329(8) 0.0850(3) 0.5860(2) 0.0546(10) Uani d . 1 . .
    H H22A 0.2260 0.0242 0.6048 0.066 Uiso calc R 1 . .
    C C23 0.3150(7) 0.1734(3) 0.5038(2) 0.0498(10) Uani d . 1 . .
    H H23B 0.1942 0.1718 0.4676 0.060 Uiso calc R 1 . .
loop_
    _atom_site_aniso_label
    _atom_site_aniso_U_11
    _atom_site_aniso_U_22
    _atom_site_aniso_U_33
    _atom_site_aniso_U_12
    _atom_site_aniso_U_13
    _atom_site_aniso_U_23
    Br1 0.1254(6) 0.0660(4) 0.0680(3) -0.0038(3) -0.0449(3) 0.0218(2)
    N1 0.048(2) 0.0464(18) 0.0367(11) -0.0030(16) -0.0065(11) 0.0014(11)
    C1 0.048(2) 0.0384(19) 0.0381(13) -0.0051(18) -0.0127(13) -0.0011(12)
    C2 0.046(2) 0.0373(18) 0.0410(13) -0.0039(17) -0.0133(14) -0.0019(12)
    C3 0.047(2) 0.0366(19) 0.0374(12) -0.0069(17) -0.0098(13) -0.0003(12)
    C4 0.042(2) 0.0394(19) 0.0371(12) -0.0066(17) -0.0120(13) -0.0022(12)
    C5 0.042(2) 0.0390(19) 0.0375(13) -0.0016(17) -0.0085(13) -0.0034(12)
    C6 0.049(3) 0.048(2) 0.0432(14) -0.0004(19) -0.0041(14) -0.0046(14)
    C7 0.044(2) 0.043(2) 0.0577(17) 0.0109(18) -0.0132(15) -0.0149(15)
    C8 0.051(3) 0.042(2) 0.0450(14) -0.0058(19) -0.0165(15) -0.0041(13)
    C9 0.062(3) 0.046(2) 0.0621(18) 0.004(2) -0.0264(19) -0.0037(16)
    C10 0.067(3) 0.042(2) 0.0589(18) 0.000(2) -0.0223(19) 0.0058(16)
    C11 0.071(3) 0.049(2) 0.0491(16) -0.011(2) -0.0124(17) 0.0093(15)
    C12 0.049(2) 0.046(2) 0.0462(15) -0.0039(18) -0.0072(15) 0.0003(14)
    C13 0.050(2) 0.0373(19) 0.0398(13) -0.0059(18) -0.0155(14) -0.0015(12)
    C14 0.057(3) 0.052(2) 0.0376(13) -0.0010(19) -0.0037(14) -0.0001(13)
    C15 0.079(3) 0.061(3) 0.0465(16) 0.005(2) 0.0033(17) -0.0091(16)
    C16 0.067(3) 0.067(3) 0.067(2) 0.022(3) -0.001(2) 0.000(2)
    C17 0.051(3) 0.050(2) 0.0490(15) 0.0011(19) -0.0090(15) -0.0016(15)
    C18 0.045(2) 0.043(2) 0.0351(12) -0.0014(17) -0.0053(12) -0.0004(12)
    C19 0.053(3) 0.059(2) 0.0483(15) -0.014(2) -0.0154(15) 0.0024(15)
    C20 0.062(3) 0.067(3) 0.0447(15) -0.006(2) -0.0224(16) -0.0004(16)
    C21 0.057(2) 0.044(2) 0.0434(14) 0.0040(18) -0.0151(15) 0.0017(14)
    C22 0.062(3) 0.042(2) 0.0572(16) -0.008(2) -0.0179(17) 0.0056(15)
    C23 0.054(3) 0.046(2) 0.0487(14) -0.0049(19) -0.0195(15) 0.0033(14)
_geom_special_details
;
All e.s.d.'s (except the e.s.d. in the dihedral angle between two l.s. planes)
are estimated using the full covariance matrix. The cell e.s.d.'s are taken
into account individually in the estimation of e.s.d.'s in distances, angles
and torsion angles; correlations between e.s.d.'s in cell parameters are only
used when they are defined by crystal symmetry. An approximate (isotropic)
treatment of cell e.s.d.'s is used for estimating e.s.d.'s involving l.s.
planes.
;
loop_
    _geom_bond_atom_site_label_1
    _geom_bond_atom_site_label_2
    _geom_bond_site_symmetry_2
    _geom_bond_distance
    _geom_bond_publ_flag
    Br1 C21 . 1.899(3) ?
    N1 C1 . 1.320(5) ?
    N1 C5 . 1.362(4) ?
    C1 C2 . 1.404(5) ?
    C1 C18 . 1.498(4) ?
    C2 C3 . 1.396(4) ?
    C2 C17 . 1.508(6) ?
    C3 C4 . 1.413(5) ?
    C3 C14 . 1.514(5) ?
    C4 C5 . 1.423(4) ?
    C4 C13 . 1.469(4) ?
    C5 C6 . 1.417(5) ?
    C6 C7 . 1.353(5) ?
    C6 H6A . 0.9300 ?
    C7 C8 . 1.432(5) ?
    C7 H7A . 0.9300 ?
    C8 C13 . 1.400(5) ?
    C8 C9 . 1.418(5) ?
    C9 C10 . 1.374(6) ?
    C9 H9A . 0.9300 ?
    C10 C11 . 1.378(6) ?
    C10 H10B . 0.9300 ?
    C11 C12 . 1.373(5) ?
    C11 H11B . 0.9300 ?
    C12 C13 . 1.416(5) ?
    C12 H12A . 0.9300 ?
    C14 C15 . 1.504(6) ?
    C14 H14C . 0.9700 ?
    C14 H14D . 0.9700 ?
    C15 C16 . 1.515(6) ?
    C15 H15C . 0.9700 ?
    C15 H15D . 0.9700 ?
    C16 C17 . 1.508(5) ?
    C16 H16C . 0.9700 ?
    C16 H16D . 0.9700 ?
    C17 H17A . 0.9700 ?
    C17 H17B . 0.9700 ?
    C18 C23 . 1.373(5) ?
    C18 C19 . 1.380(4) ?
    C19 C20 . 1.389(5) ?
    C19 H19A . 0.9300 ?
    C20 C21 . 1.376(5) ?
    C20 H20B . 0.9300 ?
    C21 C22 . 1.361(5) ?
    C22 C23 . 1.387(4) ?
    C22 H22A . 0.9300 ?
    C23 H23B . 0.9300 ?
loop_
    _geom_angle_atom_site_label_1
    _geom_angle_atom_site_label_2
    _geom_angle_atom_site_label_3
    _geom_angle_site_symmetry_1
    _geom_angle_site_symmetry_3
    _geom_angle
    _geom_angle_publ_flag
    C1 N1 C5 . . 118.9(3) ?
    N1 C1 C2 . . 123.4(3) ?
    N1 C1 C18 . . 115.2(3) ?
    C2 C1 C18 . . 121.3(3) ?
    C3 C2 C1 . . 118.2(4) ?
    C3 C2 C17 . . 122.8(3) ?
    C1 C2 C17 . . 119.0(3) ?
    C2 C3 C4 . . 119.4(3) ?
    C2 C3 C14 . . 117.4(3) ?
    C4 C3 C14 . . 122.9(3) ?
    C3 C4 C5 . . 117.0(3) ?
    C3 C4 C13 . . 127.2(3) ?
    C5 C4 C13 . . 115.9(3) ?
    N1 C5 C6 . . 116.8(3) ?
    N1 C5 C4 . . 122.1(3) ?
    C6 C5 C4 . . 121.1(3) ?
    C7 C6 C5 . . 121.7(3) ?
    C7 C6 H6A . . 119.2 ?
    C5 C6 H6A . . 119.2 ?
    C6 C7 C8 . . 119.8(4) ?
    C6 C7 H7A . . 120.1 ?
    C8 C7 H7A . . 120.1 ?
    C13 C8 C9 . . 121.3(3) ?
    C13 C8 C7 . . 120.1(3) ?
    C9 C8 C7 . . 118.5(4) ?
    C10 C9 C8 . . 119.7(4) ?
    C10 C9 H9A . . 120.1 ?
    C8 C9 H9A . . 120.1 ?
    C9 C10 C11 . . 119.8(3) ?
    C9 C10 H10B . . 120.1 ?
    C11 C10 H10B . . 120.1 ?
    C12 C11 C10 . . 120.8(4) ?
    C12 C11 H11B . . 119.6 ?
    C10 C11 H11B . . 119.6 ?
    C11 C12 C13 . . 121.9(4) ?
    C11 C12 H12A . . 119.1 ?
    C13 C12 H12A . . 119.1 ?
    C8 C13 C12 . . 116.3(3) ?
    C8 C13 C4 . . 120.5(3) ?
    C12 C13 C4 . . 123.0(3) ?
    C15 C14 C3 . . 111.6(3) ?
    C15 C14 H14C . . 109.3 ?
    C3 C14 H14C . . 109.3 ?
    C15 C14 H14D . . 109.3 ?
    C3 C14 H14D . . 109.3 ?
    H14C C14 H14D . . 108.0 ?
    C14 C15 C16 . . 109.5(3) ?
    C14 C15 H15C . . 109.8 ?
    C16 C15 H15C . . 109.8 ?
    C14 C15 H15D . . 109.8 ?
    C16 C15 H15D . . 109.8 ?
    H15C C15 H15D . . 108.2 ?
    C17 C16 C15 . . 110.2(4) ?
    C17 C16 H16C . . 109.6 ?
    C15 C16 H16C . . 109.6 ?
    C17 C16 H16D . . 109.6 ?
    C15 C16 H16D . . 109.6 ?
    H16C C16 H16D . . 108.1 ?
    C2 C17 C16 . . 116.1(3) ?
    C2 C17 H17A . . 108.3 ?
    C16 C17 H17A . . 108.3 ?
    C2 C17 H17B . . 108.3 ?
    C16 C17 H17B . . 108.3 ?
    H17A C17 H17B . . 107.4 ?
    C23 C18 C19 . . 119.0(3) ?
    C23 C18 C1 . . 120.2(3) ?
    C19 C18 C1 . . 120.8(3) ?
    C18 C19 C20 . . 120.5(3) ?
    C18 C19 H19A . . 119.8 ?
    C20 C19 H19A . . 119.8 ?
    C21 C20 C19 . . 118.9(3) ?
    C21 C20 H20B . . 120.6 ?
    C19 C20 H20B . . 120.6 ?
    C22 C21 C20 . . 121.6(3) ?
    C22 C21 Br1 . . 119.9(3) ?
    C20 C21 Br1 . . 118.5(2) ?
    C21 C22 C23 . . 118.8(3) ?
    C21 C22 H22A . . 120.6 ?
    C23 C22 H22A . . 120.6 ?
    C18 C23 C22 . . 121.2(3) ?
    C18 C23 H23B . . 119.4 ?
    C22 C23 H23B . . 119.4 ?
loop_
    _geom_torsion_atom_site_label_1
    _geom_torsion_atom_site_label_2
    _geom_torsion_atom_site_label_3
    _geom_torsion_atom_site_label_4
    _geom_torsion_site_symmetry_1
    _geom_torsion_site_symmetry_2
    _geom_torsion_site_symmetry_3
    _geom_torsion_site_symmetry_4
    _geom_torsion
    _geom_torsion_publ_flag
    C5 N1 C1 C2 . . . . -6.8(4) ?
    C5 N1 C1 C18 . . . . 176.7(3) ?
    N1 C1 C2 C3 . . . . 4.2(5) ?
    C18 C1 C2 C3 . . . . -179.5(3) ?
    N1 C1 C2 C17 . . . . -173.5(3) ?
    C18 C1 C2 C17 . . . . 2.8(4) ?
    C1 C2 C3 C4 . . . . 5.1(4) ?
    C17 C2 C3 C4 . . . . -177.3(3) ?
    C1 C2 C3 C14 . . . . -169.1(3) ?
    C17 C2 C3 C14 . . . . 8.5(5) ?
    C2 C3 C4 C5 . . . . -11.0(4) ?
    C14 C3 C4 C5 . . . . 162.9(3) ?
    C2 C3 C4 C13 . . . . 170.1(3) ?
    C14 C3 C4 C13 . . . . -16.0(5) ?
    C1 N1 C5 C6 . . . . 177.9(3) ?
    C1 N1 C5 C4 . . . . 0.1(4) ?
    C3 C4 C5 N1 . . . . 8.7(4) ?
    C13 C4 C5 N1 . . . . -172.3(3) ?
    C3 C4 C5 C6 . . . . -169.0(3) ?
    C13 C4 C5 C6 . . . . 10.0(4) ?
    N1 C5 C6 C7 . . . . 179.7(3) ?
    C4 C5 C6 C7 . . . . -2.5(5) ?
    C5 C6 C7 C8 . . . . -4.7(5) ?
    C6 C7 C8 C13 . . . . 3.6(5) ?
    C6 C7 C8 C9 . . . . -171.7(3) ?
    C13 C8 C9 C10 . . . . -1.6(5) ?
    C7 C8 C9 C10 . . . . 173.6(3) ?
    C8 C9 C10 C11 . . . . -1.5(5) ?
    C9 C10 C11 C12 . . . . 2.0(6) ?
    C10 C11 C12 C13 . . . . 0.6(5) ?
    C9 C8 C13 C12 . . . . 4.0(4) ?
    C7 C8 C13 C12 . . . . -171.1(3) ?
    C9 C8 C13 C4 . . . . 179.6(3) ?
    C7 C8 C13 C4 . . . . 4.4(4) ?
    C11 C12 C13 C8 . . . . -3.6(5) ?
    C11 C12 C13 C4 . . . . -178.9(3) ?
    C3 C4 C13 C8 . . . . 167.9(3) ?
    C5 C4 C13 C8 . . . . -10.9(4) ?
    C3 C4 C13 C12 . . . . -16.9(5) ?
    C5 C4 C13 C12 . . . . 164.3(3) ?
    C2 C3 C14 C15 . . . . 25.2(4) ?
    C4 C3 C14 C15 . . . . -148.8(3) ?
    C3 C14 C15 C16 . . . . -60.4(5) ?
    C14 C15 C16 C17 . . . . 61.1(5) ?
    C3 C2 C17 C16 . . . . -6.9(5) ?
    C1 C2 C17 C16 . . . . 170.7(3) ?
    C15 C16 C17 C2 . . . . -27.8(6) ?
    N1 C1 C18 C23 . . . . 63.7(4) ?
    C2 C1 C18 C23 . . . . -113.0(4) ?
    N1 C1 C18 C19 . . . . -114.0(4) ?
    C2 C1 C18 C19 . . . . 69.3(5) ?
    C23 C18 C19 C20 . . . . 1.2(6) ?
    C1 C18 C19 C20 . . . . 179.0(3) ?
    C18 C19 C20 C21 . . . . -1.5(6) ?
    C19 C20 C21 C22 . . . . 1.3(6) ?
    C19 C20 C21 Br1 . . . . -179.8(3) ?
    C20 C21 C22 C23 . . . . -0.7(6) ?
    Br1 C21 C22 C23 . . . . -179.6(3) ?
    C19 C18 C23 C22 . . . . -0.7(6) ?
    C1 C18 C23 C22 . . . . -178.4(3) ?
    C21 C22 C23 C18 . . . . 0.4(6) ?
loop_
    _geom_hbond_atom_site_label_D
    _geom_hbond_atom_site_label_H
    _geom_hbond_atom_site_label_A
    _geom_hbond_site_symmetry_A
    _geom_hbond_distance_DH
    _geom_hbond_distance_HA
    _geom_hbond_distance_DA
    _geom_hbond_angle_DHA
    C7 H7A Cg 2_566 0.93 2.88 3.620(14) 137
