# Supplementary material for: 5-(4-Bromo­phen­yl)-1,2,3,4-tetra­hydro­benzo[a]phenanthridine
Source: Acta Crystallogr Sect E Struct Rep Online. 2009 Apr 18;65(Pt 5):o1074. doi: 10.1107/S1600536809013713 (PMC2977753; doi:10.1107/S1600536809013713)
Supplement: Supplementary file 2 [file e-65-o1074-Isup2.hkl]

# 
# h,k,l, Fc-squared, Fo-squared, sigma(Fo-squared) and status flag 
# 
data_I
_shelx_title ' TEST in P1                  New: P-1' 
_shelx_refln_list_code          4 
_shelx_F_calc_maximum      188.57 
_exptl_crystal_F_000       395.94 
_reflns_d_resolution_high  0.7668 
 
loop_ 
 _symmetry_equiv_pos_as_xyz 
 'x, y, z' 
 '-x, -y, -z' 
 
_cell_length_a     5.6600 
_cell_length_b    11.5960 
_cell_length_c    13.8690 
_cell_angle_alpha  78.480 
_cell_angle_beta   78.300 
_cell_angle_gamma  85.150 
 
_shelx_F_squared_multiplier     1.000 
 
loop_ 
 _refln_index_h 
 _refln_index_k 
 _refln_index_l 
 _refln_F_squared_calc 
 _refln_F_squared_meas 
 _refln_F_squared_sigma 
 _refln_observed_status 
   1   0   0     7944.93     7956.44    115.02 o 
   2   0   0     1520.55     1687.70     25.22 o 
   3   0   0      189.90      191.72     10.88 o 
   4   0   0      120.38       -5.05     39.09 o 
   5   0   0        2.75        1.21      2.77 o 
   6   0   0        5.81      -13.09     23.50 o 
   7   0   0        5.96       -4.51     30.17 o 
  -7   1   0        2.25        1.98     30.89 o 
  -6   1   0        0.15        3.25      3.66 o 
  -5   1   0        3.05        1.22      9.64 o 
  -4   1   0       18.30       -3.17     10.71 o 
  -1   1   0    10127.15     9755.26     95.48 o 
   0   1   0       22.62       26.14      0.87 o 
   1   1   0      670.77      654.40     10.49 o 
   2   1   0     2038.59     2098.39     17.32 o 
   3   1   0      329.58      303.87      7.50 o 
   6   1   0       46.49      -11.84     27.08 o 
   7   1   0        4.82       -8.77     28.61 o 
  -7   2   0        0.00       -6.17     31.83 o 
  -6   2   0       15.04       16.06      4.52 o 
  -5   2   0       13.29       11.73      9.33 o 
  -4   2   0       33.11       -4.17      9.36 o 
  -3   2   0       20.22       -7.80      7.80 o 
  -2   2   0      161.90      252.70      3.39 o 
  -1   2   0     1299.47     1318.30     19.37 o 
   0   2   0      185.02      187.41      3.94 o 
   1   2   0     6005.46     5916.90     83.33 o 
   2   2   0      989.82     1082.41      8.20 o 
   3   2   0      442.58      431.11      4.24 o 
   6   2   0       47.70       -4.98     27.79 o 
   7   2   0        3.26        8.01     37.07 o 
  -6   3   0        3.93        1.09      4.25 o 
  -5   3   0        6.60       -1.78     19.20 o 
  -4   3   0        0.71       -5.16     14.47 o 
  -2   3   0     2038.44     1565.56     64.02 o 
  -1   3   0      101.36       86.66      1.93 o 
   0   3   0     1768.42     1723.47     18.73 o 
   1   3   0     1802.78     1914.01     62.35 o 
   2   3   0     1672.84     1704.00     24.99 o 
   3   3   0      490.90      535.51      5.06 o 
   4   3   0        7.22        4.66      1.45 o 
   5   3   0        0.49        1.57      3.67 o 
   6   3   0       17.30       -4.14     28.46 o 
   7   3   0        0.97       -3.70     37.17 o 
  -6   4   0        0.06       -0.64      4.55 o 
  -5   4   0       69.18        3.16     21.53 o 
  -4   4   0        4.40       -2.04     16.16 o 
  -3   4   0        1.59       -0.37      4.20 o 
  -2   4   0       22.09       -2.16      7.83 o 
  -1   4   0      389.40      412.06      4.67 o 
   0   4   0      876.27      905.90      9.00 o 
   1   4   0     1184.58     1255.70     11.29 o 
   2   4   0     2168.96     2317.20     21.11 o 
   3   4   0     1542.99     1716.16     15.25 o 
   5   4   0       67.09       92.20      4.63 o 
   6   4   0        0.43       -0.04      4.61 o 
   7   4   0        0.34        6.53     35.32 o 
  -6   5   0        8.58      -10.32     27.13 o 
  -5   5   0        6.56        0.63     22.15 o 
  -4   5   0        5.12       -1.29     17.18 o 
  -3   5   0       40.79       -4.35     11.56 o 
  -2   5   0        7.66       10.21      1.88 o 
  -1   5   0      147.79      143.37      2.67 o 
   0   5   0       23.33       26.26      3.77 o 
   1   5   0      769.62      735.04      6.22 o 
   2   5   0      459.96      445.28      9.36 o 
   3   5   0       11.73        9.15      1.50 o 
   4   5   0       38.48       44.74      9.07 o 
   5   5   0        5.79        7.44      3.06 o 
   6   5   0        0.49       -3.65      5.14 o 
  -6   6   0        5.81       -4.85     29.09 o 
  -5   6   0        5.93        0.17     22.65 o 
  -3   6   0       33.31        2.70     14.87 o 
  -2   6   0       36.52       36.77     12.15 o 
  -1   6   0      212.32      239.67      3.81 o 
   0   6   0      556.14      561.63      5.51 o 
   1   6   0      794.57      800.57      9.39 o 
   2   6   0      180.03      174.34      4.52 o 
   3   6   0      124.24      139.52      8.95 o 
   4   6   0       58.16       70.84      7.91 o 
   5   6   0       21.45       31.12      9.56 o 
   6   6   0        0.26        6.65      9.97 o 
  -6   7   0        0.52        8.97     31.27 o 
  -5   7   0        1.68       -0.47     24.64 o 
  -4   7   0       17.82       -3.48     17.24 o 
  -3   7   0       21.75       -4.91     29.17 o 
  -2   7   0        0.44        0.57      1.76 o 
  -1   7   0       17.62       17.91      2.34 o 
   0   7   0      232.06      243.93      3.46 o 
   1   7   0       83.80      101.76     11.60 o 
   2   7   0       96.05       91.84     16.79 o 
   3   7   0       78.23       80.38      9.47 o 
   4   7   0       35.90       51.13      9.21 o 
   5   7   0        1.55        2.12      4.42 o 
   6   7   0        1.25       17.43     36.67 o 
  -5   8   0       27.50      -10.70     19.40 o 
  -4   8   0       87.00        1.75     38.92 o 
  -3   8   0        5.91       15.54     33.84 o 
  -2   8   0      293.25      333.18     15.89 o 
  -1   8   0       29.99       40.14      8.38 o 
   0   8   0      111.00      128.87      2.66 o 
   1   8   0      269.90      274.93      3.75 o 
   2   8   0      163.85      150.73      3.66 o 
   3   8   0       50.74       49.73      8.50 o 
   4   8   0       57.23       55.75     10.07 o 
   5   8   0       11.21       12.35      3.68 o 
   6   8   0        0.48       -1.58      5.31 o 
  -5   9   0        8.11      -22.00     50.12 o 
  -4   9   0       32.78       16.48     44.71 o 
  -3   9   0      121.25       -5.01     35.02 o 
  -2   9   0       63.60       71.35     25.02 o 
  -1   9   0       23.34       19.67      6.57 o 
   0   9   0      112.26      131.81      3.71 o 
   1   9   0      164.85      186.31      3.96 o 
   2   9   0       23.53       31.92      6.95 o 
   3   9   0       25.54       20.07      4.84 o 
   4   9   0       33.67       31.87      5.26 o 
   5   9   0        0.12       -1.66      3.60 o 
  -5  10   0        5.12       15.04     56.25 o 
  -4  10   0        1.61        5.05     47.36 o 
  -3  10   0       63.64        5.72     40.64 o 
  -2  10   0        1.68        2.17      3.00 o 
  -1  10   0      407.40      452.99     16.28 o 
   0  10   0       62.30       76.78     12.88 o 
   1  10   0        0.34        5.55      5.59 o 
   2  10   0        0.79       -0.83      5.97 o 
   3  10   0       72.71       72.35     13.99 o 
   4  10   0       41.88       42.08      4.28 o 
   5  10   0       12.79        9.02      5.04 o 
  -4  11   0        7.95       20.72     50.73 o 
  -3  11   0       19.06       -0.67     43.23 o 
  -2  11   0       12.16       19.73      6.01 o 
  -1  11   0       92.77       97.34     27.59 o 
   0  11   0       82.71       -5.55     46.66 o 
   1  11   0        7.74        5.21      2.99 o 
   2  11   0       12.80        9.71      3.39 o 
   3  11   0       10.68        8.09     10.52 o 
   4  11   0       23.17       12.89     11.82 o 
   5  11   0        0.02       11.54     34.28 o 
  -3  12   0        4.85       19.07     48.14 o 
  -2  12   0       38.51       42.90      8.18 o 
  -1  12   0       55.84       67.67     21.83 o 
   0  12   0       20.40       27.66     13.09 o 
   1  12   0       36.25       40.68     19.75 o 
   2  12   0        0.69        3.26      3.73 o 
   3  12   0       33.97       33.90     14.30 o 
   4  12   0       30.52       15.80      6.71 o 
  -3  13   0       19.03        3.03     49.75 o 
  -2  13   0        7.11       11.78     15.17 o 
  -1  13   0       26.45       23.11     24.05 o 
   0  13   0       61.50      -24.12     57.22 o 
   1  13   0        1.73        2.40      7.70 o 
   2  13   0        3.26        1.66      4.62 o 
   3  13   0        2.89        0.07      8.07 o 
  -1  14   0       53.56        6.56     57.22 o 
   0  14   0       17.88       17.75      6.33 o 
   1  14   0        2.32        1.30      5.50 o 
   2  14   0        6.80        2.23      6.93 o 
  -2 -14   1        1.10       -2.93      8.75 o 
  -1 -14   1        0.81       -7.17     14.15 o 
   0 -14   1        3.88        1.03      8.41 o 
   1 -14   1        0.15       -6.75     11.34 o 
  -3 -13   1        8.27        6.59     11.25 o 
  -2 -13   1       25.00       29.51      4.97 o 
  -1 -13   1       65.17       58.91     28.68 o 
   0 -13   1        1.70        3.41     14.28 o 
   1 -13   1        0.14        3.30      5.65 o 
   2 -13   1        2.21        2.22      4.17 o 
  -4 -12   1        1.84       -2.01     15.15 o 
  -3 -12   1       39.54       40.57     51.94 o 
  -2 -12   1       25.71       27.05     10.25 o 
  -1 -12   1        3.80       -0.93      8.70 o 
   0 -12   1        1.42        0.19     11.96 o 
   1 -12   1       17.10       16.73      8.10 o 
   2 -12   1       11.57       14.07      6.76 o 
   3 -12   1        6.30        3.39      9.23 o 
  -4 -11   1       16.56       12.61      5.48 o 
  -3 -11   1        0.56        3.07      3.61 o 
  -2 -11   1      183.79      -17.76     56.41 o 
  -1 -11   1       85.88       76.33     16.14 o 
   0 -11   1       94.32       93.31     22.06 o 
   1 -11   1        3.65        1.09      3.09 o 
   2 -11   1       33.16       37.64     14.41 o 
   3 -11   1        0.21       -4.74      4.91 o 
   4 -11   1       11.64       24.36     51.70 o 
  -5 -10   1       15.95       17.98      5.37 o 
  -4 -10   1        9.91        8.81      3.84 o 
  -3 -10   1      262.30      -11.27     66.03 o 
   0 -10   1      142.75      161.55      6.75 o 
   1 -10   1      200.90      213.11     12.24 o 
   2 -10   1       14.43       11.48      7.67 o 
   3 -10   1        3.86        6.85      5.21 o 
   4 -10   1       16.39      -15.58     44.91 o 
   5 -10   1        5.68      -11.84     53.92 o 
  -5  -9   1        0.64       -2.52      4.54 o 
  -4  -9   1       12.20       12.89      2.65 o 
  -3  -9   1        6.40       11.58      2.39 o 
  -2  -9   1       53.41       55.61     14.43 o 
   0  -9   1      917.92      953.74     11.06 o 
   1  -9   1      480.12      544.56      7.69 o 
   3  -9   1        0.79        4.15     14.15 o 
   4  -9   1       19.68       -6.22     41.78 o 
   5  -9   1        0.35       -9.35     51.00 o 
  -6  -8   1        0.21        2.56     31.62 o 
  -5  -8   1       16.00       13.63      3.68 o 
  -4  -8   1        6.98       10.48      6.44 o 
  -3  -8   1       14.69       14.86      3.68 o 
  -2  -8   1       99.78      102.34     19.34 o 
  -1  -8   1      432.94      423.81      6.98 o 
   0  -8   1      526.78      526.30      7.06 o 
   1  -8   1      174.35      180.89      6.63 o 
   2  -8   1       66.51       78.48     18.65 o 
   3  -8   1        1.54        2.82      2.85 o 
   4  -8   1       15.25       15.61     40.64 o 
   5  -8   1       17.64       -7.17     18.87 o 
  -6  -7   1        0.13       -8.68     34.18 o 
  -5  -7   1       14.13       11.90      4.86 o 
  -4  -7   1      106.67      113.69      3.78 o 
  -3  -7   1       78.82       75.71      3.00 o 
  -2  -7   1      315.33      319.44     12.21 o 
  -1  -7   1      553.52      556.55      5.62 o 
   0  -7   1      631.76      619.14      9.02 o 
   1  -7   1     1441.64     1506.62     20.77 o 
   2  -7   1      710.75      751.25     11.03 o 
   4  -7   1       24.37       -5.12     14.30 o 
   5  -7   1        0.06       -9.11     23.94 o 
   6  -7   1        0.11       -9.11     22.16 o 
  -6  -6   1        0.17        4.75      5.98 o 
  -5  -6   1       12.22       10.81      3.29 o 
  -4  -6   1        0.33        2.24      1.90 o 
  -3  -6   1       25.46       24.51      3.84 o 
  -2  -6   1      313.44      319.71      8.89 o 
  -1  -6   1     1249.87     1311.21     10.43 o 
   0  -6   1     3585.26     3831.34     33.16 o 
   1  -6   1     1577.58     1636.48     20.71 o 
   2  -6   1     1379.53     1495.75     20.08 o 
   4  -6   1       32.69       -3.32     13.94 o 
   5  -6   1        0.86       -5.20     16.77 o 
   6  -6   1        0.08       16.83     26.77 o 
  -6  -5   1        1.61        1.83      8.54 o 
  -5  -5   1        2.67        1.34      4.48 o 
  -4  -5   1        3.14        1.12      2.68 o 
  -3  -5   1       44.97       50.46      7.10 o 
  -2  -5   1      295.04      294.47      5.52 o 
  -1  -5   1      500.21      490.26      5.03 o 
   0  -5   1      627.31      593.84      6.64 o 
   1  -5   1     1477.45     1526.13     14.29 o 
   4  -5   1       56.59        0.94     11.42 o 
   5  -5   1       89.95        5.04     21.42 o 
   6  -5   1        0.44       -5.33     27.19 o 
  -6  -4   1        8.91        9.65     31.08 o 
  -5  -4   1        1.24        2.84      4.11 o 
  -4  -4   1        0.13       -0.43      2.22 o 
  -3  -4   1       76.93       94.58      6.34 o 
  -2  -4   1      505.55      502.16      4.05 o 
  -1  -4   1      380.53      385.58      4.55 o 
   0  -4   1     1189.97     1170.89     11.02 o 
   1  -4   1      448.54      438.19      5.07 o 
   5  -4   1       60.32       -8.32     19.99 o 
   6  -4   1        1.20       -5.03     25.84 o 
  -7  -3   1        0.16       -2.12     38.38 o 
  -6  -3   1       16.00        3.23     22.61 o 
  -5  -3   1        1.16        2.20      4.05 o 
  -4  -3   1       62.05       -8.24     16.26 o 
  -3  -3   1       16.20       14.27      2.93 o 
  -2  -3   1     1123.95     1324.15     16.14 o 
  -1  -3   1       63.06       51.13      2.63 o 
   0  -3   1      531.90      542.71      8.98 o 
   1  -3   1     2631.87     2627.25     42.05 o 
   2  -3   1      999.47     1016.34     15.00 o 
   4  -3   1       21.11       -8.76      9.33 o 
   5  -3   1       58.41       -4.82     20.40 o 
   6  -3   1       14.63       -1.67     22.09 o 
   7  -3   1        0.31       -1.15     31.73 o 
  -7  -2   1        0.96      -24.05     29.61 o 
  -6  -2   1        7.72       -0.84     26.58 o 
  -5  -2   1        4.38       -2.04      3.11 o 
  -4  -2   1      153.87        8.85     39.43 o 
  -3  -2   1      148.48      164.45      9.54 o 
  -2  -2   1       36.33       38.56      5.94 o 
  -1  -2   1        1.34        0.62      2.90 o 
   0  -2   1      214.98      235.34      5.45 o 
   1  -2   1     1361.90     1336.21     22.13 o 
   2  -2   1      399.57      376.26      4.18 o 
   3  -2   1        8.26        6.34      2.67 o 
   5  -2   1       33.09       -9.87      9.87 o 
   6  -2   1        1.14        1.14      4.64 o 
   7  -2   1        2.48       -8.45     28.14 o 
  -7  -1   1       10.75       18.78     32.60 o 
  -6  -1   1       52.36        3.53     18.13 o 
  -4  -1   1        1.22        2.56      3.04 o 
  -3  -1   1       79.25      140.88     43.77 o 
  -2  -1   1       10.23       16.23      2.02 o 
  -1  -1   1     1484.35     1631.23     14.76 o 
   1  -1   1     1151.17     1156.48     10.43 o 
   2  -1   1      183.90      192.99      9.38 o 
   3  -1   1     1721.87     2283.57     18.66 o 
   5  -1   1        6.40       -5.46      7.16 o 
   6  -1   1        4.69        3.00      4.34 o 
   7  -1   1        0.64       -1.57     29.76 o 
  -7   0   1        0.11        5.81     27.97 o 
  -6   0   1       28.16      -14.95     22.07 o 
  -5   0   1        9.29       11.16     12.63 o 
  -4   0   1       80.46       -2.76     44.84 o 
  -3   0   1        4.62        3.69      1.29 o 
  -2   0   1      275.36      318.01      6.63 o 
  -1   0   1     1918.83     2185.85     29.25 o 
   0   0   1      331.34      192.19     19.63 o 
   2   0   1     1585.91     1841.18     23.17 o 
   3   0   1      536.59      614.21      6.13 o 
   5   0   1       28.38       27.26     11.04 o 
   6   0   1        0.10       -5.15     19.63 o 
   7   0   1        0.91       -8.62     21.19 o 
  -7   1   1        4.32       -4.61     31.20 o 
  -6   1   1        6.40        6.66      5.06 o 
  -5   1   1        1.28       -3.38      5.78 o 
  -4   1   1       19.91       -4.98     10.65 o 
  -1   1   1      102.89      121.09      3.17 o 
   0   1   1       22.63       18.18      1.63 o 
   1   1   1      985.79     1043.20     16.85 o 
   2   1   1      678.57      789.02      8.78 o 
   3   1   1      376.09      419.19      4.69 o 
   4   1   1      123.55       76.87      4.10 o 
   5   1   1       25.36       32.19      7.50 o 
   6   1   1        3.93       -1.95     26.10 o 
   7   1   1        7.89        2.76     29.86 o 
  -7   2   1        3.21       -7.21     30.46 o 
  -6   2   1        0.57       -7.71      7.71 o 
  -5   2   1       30.88        3.06     19.45 o 
  -3   2   1      251.26      162.21     33.03 o 
  -2   2   1      756.19      485.15     33.88 o 
  -1   2   1        7.19        8.54     12.30 o 
   0   2   1       52.19       51.99      1.28 o 
   2   2   1      641.07      641.26      6.17 o 
   3   2   1       23.01       27.00      2.93 o 
   5   2   1       37.25        3.43     23.28 o 
   6   2   1        1.61       -4.61     24.73 o 
   7   2   1        0.02      -13.89     32.56 o 
  -6   3   1        2.00        0.28      5.93 o 
  -5   3   1       20.04       -3.25     20.35 o 
   0   3   1      618.98      633.04      7.74 o 
   1   3   1     6619.07     6981.69    172.49 o 
   2   3   1       36.66       42.42      1.54 o 
   3   3   1        1.18        1.51      0.79 o 
   4   3   1       71.98       76.60     20.20 o 
   5   3   1        5.04        6.11      2.67 o 
   7   3   1        0.81        0.44     35.15 o 
  -6   4   1        4.01        7.78     10.52 o 
  -5   4   1        2.37        1.01      7.09 o 
  -4   4   1       20.94       -5.88     16.34 o 
   0   4   1     1197.99     1231.13     11.11 o 
   1   4   1        7.56        8.58      3.20 o 
   2   4   1      117.45      119.70      3.85 o 
   3   4   1        0.25        0.37      0.78 o 
   4   4   1       14.69       11.40      2.78 o 
   5   4   1       91.56      103.26      4.61 o 
   6   4   1       15.86       19.72     16.26 o 
   7   4   1        2.73        8.95     35.89 o 
  -6   5   1        0.75       -0.19      4.35 o 
  -5   5   1       17.88        8.33     23.01 o 
  -4   5   1       86.49       -1.03     17.48 o 
  -1   5   1     1053.73     1097.53     10.39 o 
   0   5   1     2113.43     2147.97     31.04 o 
   1   5   1       13.69        9.14      2.02 o 
   2   5   1        2.00        3.62      1.11 o 
   3   5   1       96.85      117.83      2.94 o 
   4   5   1       58.56       58.83     16.19 o 
   5   5   1        0.04        1.03      2.83 o 
   6   5   1       15.21       25.55     17.51 o 
  -6   6   1        7.33        6.44      5.04 o 
  -5   6   1        1.56       -1.79     23.51 o 
  -4   6   1       12.27       -5.71     18.08 o 
  -3   6   1       43.42       -6.60     13.97 o 
  -1   6   1     1328.83     1388.51     13.10 o 
   0   6   1      264.92      243.76      3.65 o 
   1   6   1      415.39      384.07      4.01 o 
   2   6   1       70.84       55.34     10.00 o 
   3   6   1      176.10      194.10     12.20 o 
   4   6   1        2.45        2.25      1.77 o 
   5   6   1        0.12       -1.07      2.83 o 
   6   6   1        2.07       -0.89      3.62 o 
  -6   7   1        2.69        1.30      6.16 o 
  -5   7   1        0.35       -8.45     16.55 o 
  -4   7   1       30.72       -6.07     14.46 o 
  -3   7   1       56.40       -2.49     29.06 o 
  -2   7   1      162.16      186.34      4.80 o 
  -1   7   1      318.03      299.43      4.47 o 
   0   7   1      376.34      348.85      4.86 o 
   1   7   1      400.22      389.66      4.28 o 
   2   7   1      128.29      135.27      3.69 o 
   3   7   1      110.69       30.12     32.51 o 
   4   7   1       34.08       42.52      7.33 o 
   5   7   1        0.08       -0.33      3.08 o 
   6   7   1        0.40       -0.19      3.84 o 
  -5   8   1        0.08        1.84     26.86 o 
  -4   8   1        7.66      -18.60     37.54 o 
  -3   8   1       71.82       -9.18     32.23 o 
  -2   8   1      300.72      335.79     11.35 o 
  -1   8   1      712.98      759.27      8.67 o 
   0   8   1      532.09      546.48      6.49 o 
   1   8   1      649.31      681.66      6.56 o 
   2   8   1      373.21      382.85      8.62 o 
   3   8   1      113.94      104.84     15.62 o 
   4   8   1        3.45        3.25      2.56 o 
   5   8   1        0.04       -0.57      3.42 o 
   6   8   1        2.28        4.76      7.50 o 
  -5   9   1        0.80       -3.23     52.98 o 
  -4   9   1        2.26       -2.29     42.49 o 
  -3   9   1       16.62       -4.17     35.83 o 
  -1   9   1      278.94      296.81      8.39 o 
   0   9   1      429.06      435.44      8.76 o 
   1   9   1      304.56      304.76      4.94 o 
   2   9   1      437.98      436.93      6.37 o 
   3   9   1      165.99      163.73     28.05 o 
   4   9   1       45.31       41.32      7.22 o 
   5   9   1       41.75       44.21      9.76 o 
   6   9   1        2.28       -2.95      5.36 o 
  -5  10   1        4.07      -35.56     53.35 o 
  -4  10   1        0.08       11.84     47.40 o 
  -3  10   1       28.97       13.49     40.94 o 
  -2  10   1       10.56        6.21      4.11 o 
  -1  10   1       10.81        7.77      4.96 o 
   0  10   1      133.41      138.20      3.91 o 
   1  10   1      171.32      168.62     27.22 o 
   2  10   1       38.98       42.74     11.36 o 
   3  10   1       41.21       43.59     11.26 o 
   4  10   1        7.34        8.56      2.96 o 
   5  10   1        1.48       -0.06      4.88 o 
  -4  11   1       11.10        6.32     50.96 o 
  -3  11   1        0.06      -18.03     42.05 o 
  -2  11   1        4.72        4.70      8.59 o 
  -1  11   1      175.31      213.91      6.48 o 
   1  11   1      169.33      154.76     94.43 o 
   2  11   1       79.53       86.01     24.31 o 
   3  11   1       47.91       50.80     10.58 o 
   4  11   1        0.29        0.88      2.85 o 
   5  11   1        0.15       -2.49      3.51 o 
  -3  12   1        0.19      -15.71     46.02 o 
  -2  12   1        2.08        1.37     11.27 o 
  -1  12   1       13.90       19.24      8.86 o 
   0  12   1      131.64      -30.75     49.99 o 
   1  12   1       37.38       38.76      4.75 o 
   2  12   1        0.77       -0.73      6.10 o 
   3  12   1       36.41       34.24      6.52 o 
   4  12   1       42.62       40.88     18.05 o 
  -3  13   1        0.68       13.29     48.64 o 
  -2  13   1       11.48       12.87      7.82 o 
  -1  13   1        0.48       -1.76      5.22 o 
   0  13   1        6.75        7.90      5.26 o 
   1  13   1       71.81      -34.01     75.12 o 
   2  13   1       38.80       36.33     10.01 o 
   3  13   1       30.54       19.76     42.00 o 
  -1  14   1        0.13        6.41     14.77 o 
   0  14   1       15.09       10.66     15.68 o 
   1  14   1        0.25       -4.61      5.34 o 
   2  14   1        5.89        5.38      5.74 o 
  -1 -14   2       46.06       47.49     34.73 o 
   0 -14   2       19.64       10.26     20.20 o 
   1 -14   2       34.41       36.72     39.46 o 
  -3 -13   2        1.79       -4.25     20.57 o 
  -2 -13   2        0.19        4.28     13.62 o 
  -1 -13   2        6.42        3.21     11.78 o 
   0 -13   2       53.25      -50.19     72.86 o 
   1 -13   2       32.22       22.19     15.56 o 
   2 -13   2        4.82        2.76      4.89 o 
  -4 -12   2       14.18       15.17      6.46 o 
  -3 -12   2        8.31        8.09      5.99 o 
  -2 -12   2        0.60       -2.82      9.91 o 
  -1 -12   2       70.29       77.67     19.77 o 
   0 -12   2       41.64      -16.79     63.21 o 
   1 -12   2       61.81       69.72     20.65 o 
   2 -12   2       65.28       69.16     64.13 o 
   3 -12   2        7.43        2.15      7.96 o 
  -4 -11   2       38.57       49.20     20.71 o 
  -3 -11   2        0.04       57.93     78.45 o 
  -2 -11   2        1.42       -0.81      3.47 o 
  -1 -11   2       17.49       25.93     11.58 o 
   0 -11   2       79.60       81.26     15.12 o 
   1 -11   2       70.89       75.93     19.48 o 
   2 -11   2       67.55       66.77     16.92 o 
   3 -11   2        2.14       -0.10      3.76 o 
   4 -11   2       19.49       -7.43     48.58 o 
  -5 -10   2        8.18       10.06     29.27 o 
  -4 -10   2       53.24       54.38     14.54 o 
  -3 -10   2       19.39       14.83     12.15 o 
  -2 -10   2       89.61      105.85     33.08 o 
  -1 -10   2       27.96       25.81      9.66 o 
   0 -10   2       16.86       19.95      2.55 o 
   1 -10   2      341.84      358.05     16.90 o 
   2 -10   2      236.23      263.22      9.20 o 
   3 -10   2      103.75      118.61     35.95 o 
   4 -10   2        0.49       -1.69      5.28 o 
  -5  -9   2        1.15      -15.24     36.90 o 
  -4  -9   2        7.45        4.15      7.51 o 
  -3  -9   2      110.65      123.78     29.09 o 
  -2  -9   2      289.18      317.54      7.76 o 
  -1  -9   2      153.29      156.41      4.16 o 
   0  -9   2       16.49       14.02      5.51 o 
   1  -9   2       18.43       23.37      4.69 o 
   2  -9   2        1.63        1.81      2.80 o 
   3  -9   2       61.29       80.02     21.91 o 
   4  -9   2        6.91        8.55      5.67 o 
   5  -9   2        3.57       -1.48     49.55 o 
  -5  -8   2       12.02        8.32      6.80 o 
  -4  -8   2       41.13       38.45      7.40 o 
  -3  -8   2      172.77      174.54      4.28 o 
  -2  -8   2      170.17      168.13     11.00 o 
  -1  -8   2      123.28      134.49      3.67 o 
   0  -8   2       73.55       78.09     14.69 o 
   1  -8   2       26.54       36.96      7.78 o 
   2  -8   2      659.08      731.98     11.51 o 
   3  -8   2       37.29       45.22     10.73 o 
   4  -8   2       27.32       28.89     23.40 o 
   5  -8   2        3.05       -4.41     24.06 o 
  -6  -7   2       25.13      -10.80     27.05 o 
  -5  -7   2       38.52       37.70     16.84 o 
  -4  -7   2       37.45       40.96     11.36 o 
  -3  -7   2      156.54      160.82      7.99 o 
  -2  -7   2       51.48       56.29     13.44 o 
  -1  -7   2       27.96       32.88      4.68 o 
   0  -7   2        2.22        2.89      1.44 o 
   1  -7   2       24.26       23.43      4.11 o 
   2  -7   2      428.73      445.86      6.41 o 
   3  -7   2      230.34      254.93     11.49 o 
   5  -7   2       26.18       -3.42     22.99 o 
   6  -7   2        0.30       -1.45     22.56 o 
  -6  -6   2        0.02       -3.31      5.32 o 
  -5  -6   2        5.56        6.14      5.27 o 
  -4  -6   2      111.19      121.31      4.83 o 
  -3  -6   2      145.35      142.54      3.53 o 
  -2  -6   2      245.21      272.55      7.07 o 
  -1  -6   2      479.87      517.98      5.81 o 
   0  -6   2      377.29      370.33      5.27 o 
   1  -6   2      115.62      113.77      2.96 o 
   2  -6   2        0.28        0.46      2.30 o 
   4  -6   2       56.25       -3.07     16.93 o 
   5  -6   2       76.20       -9.68     22.35 o 
   6  -6   2       15.13        6.08     27.83 o 
  -6  -5   2        0.20        0.81     21.80 o 
  -5  -5   2        9.52       12.64     12.06 o 
  -4  -5   2       11.99       15.58      7.24 o 
  -3  -5   2      242.35      261.34      6.86 o 
  -2  -5   2      478.59      512.27      6.25 o 
  -1  -5   2      274.02      274.68      5.04 o 
   0  -5   2       34.15       48.49      7.98 o 
   1  -5   2      562.58      579.13      9.92 o 
   2  -5   2       81.21       82.33      2.51 o 
   3  -5   2        0.29       -0.87      1.74 o 
   4  -5   2        9.36        5.40      6.10 o 
   5  -5   2        0.21       11.07     22.67 o 
   6  -5   2        0.39       -9.66     23.94 o 
  -6  -4   2        0.05       -4.31     30.68 o 
  -5  -4   2        0.67       -0.10      4.79 o 
  -4  -4   2       83.68       11.85     19.34 o 
  -3  -4   2      462.96      483.67      5.00 o 
  -2  -4   2      165.33      138.27      4.67 o 
  -1  -4   2      858.79      875.21      9.83 o 
   0  -4   2     1793.48     1849.73     16.72 o 
   1  -4   2      286.67      276.01      3.86 o 
   2  -4   2        0.98        1.78      0.98 o 
   3  -4   2        0.33        0.16      1.80 o 
   4  -4   2       25.09       -0.24     15.80 o 
   5  -4   2       35.58       -2.56     14.64 o 
   6  -4   2        3.68        6.02     21.48 o 
  -6  -3   2        0.15       -2.15     27.15 o 
  -5  -3   2        9.70        8.91      4.26 o 
  -4  -3   2       26.65       25.02      3.59 o 
  -3  -3   2       34.53       47.46      3.53 o 
  -2  -3   2       22.92       16.88      2.61 o 
  -1  -3   2     1665.73     1634.35     14.44 o 
   0  -3   2     2400.83     2416.87     22.09 o 
   1  -3   2      137.43      138.48      2.03 o 
   2  -3   2      281.28      271.54      2.78 o 
   3  -3   2        6.81        4.59      1.34 o 
   4  -3   2        2.65       -4.89      4.89 o 
   5  -3   2        0.08       -1.92     20.15 o 
   6  -3   2       17.58        2.70     19.93 o 
   7  -3   2        0.74        3.59      5.15 o 
  -6  -2   2        0.03        6.66     31.49 o 
  -5  -2   2       11.67       -6.53     20.02 o 
  -3  -2   2      653.89      760.30     15.57 o 
  -2  -2   2     4574.71     5081.05     78.95 o 
  -1  -2   2     1822.77     1833.65     22.05 o 
   1  -2   2     2079.98     2053.74     15.04 o 
   3  -2   2       15.61        7.37      2.65 o 
   4  -2   2        0.08       -1.45      3.71 o 
   5  -2   2        5.37       -4.03      4.03 o 
   6  -2   2        7.39        5.40     22.67 o 
   7  -2   2        1.05       -5.15     29.68 o 
  -7  -1   2        0.95       -1.08     31.89 o 
  -6  -1   2        5.89      -10.70     24.35 o 
  -4  -1   2      105.32       15.31     42.92 o 
  -3  -1   2      448.84      543.80     29.02 o 
  -2  -1   2      873.60      871.06     16.78 o 
  -1  -1   2     5536.81     5465.30    105.44 o 
   1  -1   2     1491.05     1516.42     16.33 o 
   2  -1   2     2457.36     2598.01     25.10 o 
   3  -1   2     2363.73     2873.97     21.95 o 
   5  -1   2        3.13       -6.18      6.31 o 
   6  -1   2        0.28        0.17      3.80 o 
   7  -1   2        1.89       -1.52     28.13 o 
  -7   0   2        0.66        8.85     31.18 o 
  -6   0   2       17.72       15.56      6.95 o 
  -4   0   2      190.74        9.32     42.29 o 
  -3   0   2      447.58      447.11     20.25 o 
  -2   0   2     1231.37     1276.69     26.09 o 
  -1   0   2       19.88       20.31      2.67 o 
   0   0   2     5083.66     4853.14     80.92 o 
   1   0   2     1173.74     1145.24     12.99 o 
   3   0   2       11.06        1.57      2.19 o 
   5   0   2        1.89        1.69     12.75 o 
   6   0   2        0.17       -7.58     15.64 o 
   7   0   2        0.00        3.67     29.58 o 
  -6   1   2       20.40       -2.18     24.95 o 
  -5   1   2       22.24       33.67     11.28 o 
  -3   1   2        2.44        4.26      2.06 o 
  -2   1   2      587.67      589.91     10.08 o 
  -1   1   2     4368.86     4477.03     49.98 o 
   0   1   2      156.61      174.74      2.35 o 
   1   1   2      417.88      515.06      9.12 o 
   2   1   2      860.01      853.20     20.05 o 
   3   1   2      624.46      642.92      6.43 o 
   4   1   2       25.26       35.23      7.74 o 
   5   1   2        4.88        2.21      4.27 o 
   6   1   2        2.58       -6.59     26.24 o 
   7   1   2        0.72       -3.73     29.13 o 
  -6   2   2        7.14        7.69      7.98 o 
  -5   2   2        0.31       -2.19      8.27 o 
  -4   2   2       62.57       -1.16     12.34 o 
  -3   2   2       90.89       81.27      5.04 o 
   0   2   2     8971.49     8581.49    182.97 o 
   1   2   2    35557.80    33190.82    452.35 o 
   2   2   2     1470.82     1511.22     13.35 o 
   3   2   2      409.03      248.66      5.52 o 
   4   2   2      346.20      384.72      4.33 o 
   5   2   2       85.77       92.63      4.16 o 
   6   2   2        3.58       -1.21     28.02 o 
   7   2   2        3.17      -13.15     33.00 o 
  -6   3   2        1.82       -1.96      4.62 o 
  -5   3   2        0.13        1.84      3.19 o 
  -4   3   2        3.28        1.92      2.81 o 
  -3   3   2        4.83        1.97      8.33 o 
   0   3   2     8309.90     8204.49     86.61 o 
   1   3   2      138.31      117.96      2.59 o 
   2   3   2      469.09      448.44      4.94 o 
   3   3   2      820.20      792.31      6.73 o 
   5   3   2      373.92      430.12      8.03 o 
   7   3   2       10.12       10.60     27.35 o 
  -6   4   2        2.02        5.49      6.19 o 
  -5   4   2       23.32       15.10     11.71 o 
  -4   4   2       26.53        3.51     15.25 o 
  -3   4   2       48.56        1.76     11.77 o 
   0   4   2     1693.30     1720.79     14.93 o 
   1   4   2     1584.62     1586.89     13.42 o 
   2   4   2     1518.47     1556.16     15.99 o 
   3   4   2      649.55      712.40      7.55 o 
   5   4   2       19.48       24.79      3.55 o 
   6   4   2       70.69       78.71      4.83 o 
   7   4   2        3.19       -9.62     22.03 o 
  -6   5   2        3.32        4.23      5.06 o 
  -5   5   2       12.73        5.46      9.45 o 
  -4   5   2       36.92        9.97     16.67 o 
  -3   5   2        9.76        7.27     12.13 o 
  -2   5   2       14.53       13.37      5.32 o 
   0   5   2      575.77      614.47      8.83 o 
   1   5   2     1777.38     1888.72     16.43 o 
   2   5   2     1346.80     1387.12     12.69 o 
   3   5   2       18.61       19.83      4.58 o 
   4   5   2        7.06        2.73      1.61 o 
   5   5   2       37.59       37.06      9.95 o 
   6   5   2        5.60        5.74      5.27 o 
   7   5   2        2.51       11.37     34.31 o 
  -6   6   2        2.00        1.20      6.79 o 
  -5   6   2       11.14        6.33      4.67 o 
  -3   6   2       15.03       -0.66     10.52 o 
  -2   6   2        0.30        0.69      1.84 o 
  -1   6   2       38.60      -14.08     14.18 o 
   0   6   2      127.35      122.96      2.51 o 
   1   6   2      520.04      552.26      7.35 o 
   2   6   2      176.11      182.52      3.39 o 
   3   6   2      613.66      641.23     14.03 o 
   5   6   2       21.46       24.36      5.15 o 
   6   6   2       13.10       19.38      8.42 o 
  -6   7   2        1.69       -3.00      5.14 o 
  -5   7   2       35.35        6.71     24.92 o 
  -4   7   2        0.25       -2.03     18.44 o 
  -3   7   2        8.40      -10.56     28.86 o 
  -2   7   2      140.17        2.35     25.47 o 
  -1   7   2       32.73       34.77      8.84 o 
   0   7   2       70.35       65.66      2.15 o 
   1   7   2       59.09       79.21      8.87 o 
   2   7   2       90.37       87.64     14.43 o 
   3   7   2      183.21      188.26      7.38 o 
   4   7   2        2.82        5.02      3.14 o 
   5   7   2        4.83        4.66      3.16 o 
   6   7   2        0.09        0.59      4.48 o 
  -5   8   2       10.29        1.55     26.91 o 
  -4   8   2       34.92        9.45     40.67 o 
  -1   8   2        0.29       -0.03      5.10 o 
   0   8   2      261.08      283.29      4.00 o 
   1   8   2       61.23       54.95     13.83 o 
   2   8   2      226.22      219.66      4.22 o 
   3   8   2       33.04       39.13      5.78 o 
   4   8   2       17.58       19.66      6.55 o 
   5   8   2        1.01       -0.32      3.73 o 
   6   8   2        0.55       -1.06      5.11 o 
  -5   9   2        2.40       15.04     53.99 o 
  -4   9   2        4.70        2.35     42.79 o 
  -3   9   2        0.68      -13.66     35.49 o 
  -2   9   2        2.45       -4.29      8.78 o 
  -1   9   2        5.48        6.09      5.97 o 
   0   9   2        1.48        0.31      1.28 o 
   1   9   2       37.50       43.29     12.59 o 
   2   9   2       63.06       71.24     10.22 o 
   3   9   2        2.97        3.01      2.05 o 
   4   9   2        5.59        4.79      2.51 o 
   5   9   2        4.00        5.42      3.09 o 
   6   9   2        1.16       -3.80      5.24 o 
  -4  10   2        1.78        5.11     46.96 o 
  -3  10   2        7.74       -3.83     39.63 o 
  -2  10   2        8.97        8.21      5.11 o 
   0  10   2       22.98       28.84      5.87 o 
   1  10   2       22.63       31.01      7.71 o 
   2  10   2      147.03      137.10      4.54 o 
   3  10   2       98.93       85.97     16.02 o 
   4  10   2        4.58        3.76      2.69 o 
   5  10   2        7.71        9.76      7.61 o 
  -4  11   2        4.14       -2.05     49.18 o 
  -3  11   2        4.00        3.09     43.03 o 
  -2  11   2      165.83      -16.32     38.58 o 
  -1  11   2       17.37       25.96     18.99 o 
   0  11   2       24.07       20.92     15.96 o 
   1  11   2       20.26       27.46     12.97 o 
   2  11   2        1.39        0.00      2.25 o 
   3  11   2        4.37        8.29      4.36 o 
   4  11   2        0.59        2.18      2.79 o 
   5  11   2        0.43        0.95      3.64 o 
  -3  12   2        0.14       15.54     47.80 o 
  -2  12   2       13.78       12.17      6.19 o 
  -1  12   2       73.32       81.38     45.35 o 
   1  12   2       72.31       61.59     57.27 o 
   2  12   2       10.18       10.22      7.56 o 
   3  12   2       13.11       17.54      5.08 o 
   4  12   2       29.31       18.81     26.34 o 
  -3  13   2        5.16        9.72     44.24 o 
  -2  13   2        0.54      -19.34     46.59 o 
  -1  13   2        4.52       -1.56      5.80 o 
   0  13   2       38.98       -7.87     47.97 o 
   1  13   2        8.21        3.05     13.42 o 
   2  13   2        4.29        5.78      3.90 o 
   3  13   2       19.38       21.66      6.20 o 
   4  13   2        0.10        3.30      7.79 o 
  -2  14   2        1.06       -9.25     42.96 o 
  -1  14   2        0.35        5.14      5.69 o 
   0  14   2        6.02        8.70      5.86 o 
   1  14   2       14.70       21.32      6.29 o 
   2  14   2       30.43       33.07     14.99 o 
   3  14   2        0.46       -1.24     19.75 o 
   0 -14   3        1.94       -5.75      5.75 o 
  -2 -13   3        7.87        3.11      5.84 o 
  -1 -13   3        6.99        5.26      6.05 o 
   0 -13   3       16.19        7.99     11.17 o 
   1 -13   3       16.70       11.23      9.57 o 
   2 -13   3        2.19        2.02      4.09 o 
  -3 -12   3        3.14       -1.24     12.13 o 
  -2 -12   3        5.62        2.43      9.99 o 
  -1 -12   3       25.87       27.02     12.37 o 
   0 -12   3       42.31       39.64     43.90 o 
   1 -12   3       44.91       35.81     13.73 o 
   2 -12   3        2.87        5.30      7.27 o 
   3 -12   3        6.03        0.44      4.09 o 
  -4 -11   3       24.62       21.92     14.89 o 
  -3 -11   3       35.56       34.24      9.33 o 
  -2 -11   3       61.93       67.79     15.34 o 
  -1 -11   3       97.38      102.24     36.04 o 
   0 -11   3      350.01      352.97      6.93 o 
   1 -11   3        7.06        5.12      3.33 o 
   2 -11   3        4.47        5.23      7.09 o 
   3 -11   3        0.80        2.05      3.96 o 
   4 -11   3        1.52       -5.62      6.31 o 
  -4 -10   3        5.24       -4.04     29.47 o 
  -3 -10   3       43.38       48.05     10.82 o 
  -2 -10   3       14.94       17.57     11.51 o 
  -1 -10   3       30.99       29.94     14.11 o 
   0 -10   3        8.56        4.29      2.28 o 
   1 -10   3       74.43       76.35     29.84 o 
   2 -10   3      100.72      114.52     29.10 o 
   3 -10   3       14.59       17.77      6.96 o 
   4 -10   3        6.88       10.72      8.81 o 
  -5  -9   3        0.02       -2.22     35.42 o 
  -4  -9   3        0.31       -4.39      5.65 o 
  -3  -9   3        3.35        6.24      7.42 o 
  -2  -9   3        2.36        1.28      5.49 o 
  -1  -9   3      144.02      144.14      4.18 o 
   0  -9   3      134.98      128.74      5.73 o 
   1  -9   3      347.60      363.82      8.19 o 
   2  -9   3      101.33      112.29      5.12 o 
   3  -9   3       51.73       57.55     11.32 o 
   4  -9   3        0.52        4.48     10.66 o 
   5  -9   3       59.69        7.67     51.81 o 
  -5  -8   3        0.25        3.23     32.02 o 
  -4  -8   3       46.05       52.30     32.18 o 
  -3  -8   3      144.30      150.49      6.54 o 
  -2  -8   3      980.42     1019.93     14.97 o 
  -1  -8   3      528.23      506.07      7.25 o 
   0  -8   3      817.92      834.36     10.05 o 
   1  -8   3      269.87      260.91      6.98 o 
   2  -8   3       81.56       82.34     23.13 o 
   4  -8   3        1.30        4.06      4.78 o 
   5  -8   3       22.51      -17.93     47.13 o 
  -6  -7   3        1.31       25.87     39.32 o 
  -5  -7   3        0.11       -5.34      5.70 o 
  -4  -7   3        0.64       -1.96      4.76 o 
  -3  -7   3        3.39        3.78      3.65 o 
  -2  -7   3      371.23      362.69      5.04 o 
  -1  -7   3     1404.03     1370.13     26.43 o 
   0  -7   3      950.34      959.56     10.76 o 
   1  -7   3      743.72      733.10      9.03 o 
   2  -7   3     1315.09     1353.50     14.19 o 
   4  -7   3       66.13       -3.70     18.95 o 
   5  -7   3       42.38       -3.03     23.15 o 
   6  -7   3        1.38        2.27     29.27 o 
  -6  -6   3        0.67        0.94     31.62 o 
  -5  -6   3        1.95       -1.23      4.75 o 
  -4  -6   3       31.89       25.86     17.96 o 
  -3  -6   3       29.56       36.15      6.47 o 
  -2  -6   3      236.46      236.00      4.05 o 
   0  -6   3     1185.43     1160.36     12.01 o 
   1  -6   3      464.60      447.87      6.14 o 
   2  -6   3      139.27      131.19      3.42 o 
   3  -6   3       65.00       57.63     29.83 o 
   5  -6   3       14.19       -0.46     19.53 o 
   6  -6   3        2.31        9.72     26.93 o 
  -6  -5   3        4.45       14.53     34.92 o 
  -5  -5   3        1.42        4.80      4.98 o 
  -4  -5   3        0.01       -1.65      3.52 o 
  -3  -5   3      139.20      160.49      3.02 o 
  -2  -5   3      126.37      131.47      8.84 o 
  -1  -5   3      513.48      491.24      9.04 o 
   0  -5   3      437.87      372.89      5.16 o 
   1  -5   3     1030.38      950.61     11.60 o 
   2  -5   3      890.17      938.55     10.06 o 
   4  -5   3       42.54       -4.87     15.86 o 
   5  -5   3       25.50        9.94     19.99 o 
   6  -5   3        1.08       -1.92     23.49 o 
  -6  -4   3        1.62       -0.61     24.32 o 
  -5  -4   3        7.22        8.54     12.13 o 
  -4  -4   3       42.46       42.49     25.13 o 
  -3  -4   3        0.04       -0.22      1.43 o 
  -2  -4   3       13.21       12.75      0.91 o 
   0  -4   3     3426.42     3410.29     29.45 o 
   1  -4   3     6150.07     6538.41     54.64 o 
   2  -4   3     1883.85     1946.35     15.20 o 
   3  -4   3      382.03      411.05     14.31 o 
   5  -4   3       19.81        4.15     21.26 o 
   6  -4   3        8.69      -22.13     22.13 o 
  -6  -3   3        0.58       -2.35     23.51 o 
  -5  -3   3        6.62        8.09      8.26 o 
  -4  -3   3       33.08       37.97      8.03 o 
  -3  -3   3        0.70        2.32      2.52 o 
  -2  -3   3       26.04       21.14      1.14 o 
  -1  -3   3      210.48      200.38     10.47 o 
   1  -3   3     1832.59     1858.71     14.19 o 
   2  -3   3     1243.43     1339.76      9.68 o 
   5  -3   3      102.05       -3.11     19.79 o 
   6  -3   3       70.58       -4.62     25.46 o 
   7  -3   3       10.16       -4.05     31.36 o 
  -6  -2   3        2.85       -0.34     32.40 o 
  -5  -2   3        3.17        2.74      7.77 o 
  -4  -2   3        8.55        5.57      2.24 o 
  -3  -2   3       44.81       50.11      4.14 o 
  -2  -2   3       87.27       97.42      5.50 o 
  -1  -2   3      536.85      499.65      7.57 o 
   0  -2   3     1496.86     1463.11     12.75 o 
   1  -2   3     1146.21     1128.91      8.88 o 
   2  -2   3      259.57      283.47      3.18 o 
   3  -2   3     1077.09     1103.78      9.45 o 
   5  -2   3       27.39       -3.22     13.66 o 
   6  -2   3       42.14       -1.80     18.10 o 
   7  -2   3        0.03        3.96     30.23 o 
  -6  -1   3       11.57       -7.17     25.70 o 
  -5  -1   3       27.91       40.55     22.35 o 
  -4  -1   3        0.78        1.12      1.88 o 
  -3  -1   3      557.36      631.17      8.39 o 
  -2  -1   3       70.03       82.18      9.82 o 
  -1  -1   3       23.37       23.32      1.02 o 
   1  -1   3      243.27      259.98      2.42 o 
   2  -1   3      953.97      939.98      7.05 o 
   3  -1   3      495.74      293.24     33.51 o 
   4  -1   3       85.42       -3.36     25.36 o 
   5  -1   3       21.33       -4.58      6.28 o 
   6  -1   3       23.59       -7.63     21.04 o 
   7  -1   3        1.28        6.61     30.05 o 
  -6   0   3        1.67        1.64      3.93 o 
  -5   0   3       44.84       -0.53     20.74 o 
  -4   0   3      161.43       15.21     41.95 o 
  -3   0   3      290.21      274.41      4.87 o 
  -2   0   3      121.53      128.65      2.35 o 
  -1   0   3        6.02       10.74      1.60 o 
   0   0   3       15.72       10.35      3.55 o 
   1   0   3       19.90       29.07      1.08 o 
   2   0   3      345.19      357.11      4.16 o 
   3   0   3        4.46        1.33      1.28 o 
   4   0   3        3.26        2.00      0.96 o 
   5   0   3       33.03       -0.98      7.08 o 
   6   0   3       17.29      -11.61     21.00 o 
   7   0   3        0.41       -9.14     25.02 o 
  -6   1   3       29.95       -4.40     22.98 o 
  -5   1   3       75.77       -9.99     21.12 o 
  -3   1   3       65.99       63.36      8.32 o 
  -1   1   3     2528.25     2751.51     31.44 o 
   0   1   3     1549.32     1621.80     22.34 o 
   1   1   3     1434.75     1545.32     13.94 o 
   2   1   3      692.50      770.57      6.20 o 
   3   1   3      136.41       85.34      3.06 o 
   5   1   3       13.90       16.38      7.71 o 
   6   1   3        0.36      -12.24     19.61 o 
   7   1   3        4.02        8.24     30.05 o 
  -6   2   3        2.19        1.15      4.12 o 
  -5   2   3       45.29      -15.83     20.94 o 
  -4   2   3       51.85       -3.00     15.28 o 
  -3   2   3      138.15      150.97     37.34 o 
  -1   2   3     3745.27     3963.46     71.01 o 
   0   2   3    11926.47    11080.35    635.25 o 
   1   2   3     2909.40     2931.77     46.47 o 
   2   2   3      461.53      513.18      4.47 o 
   3   2   3      199.50      238.18      3.54 o 
   4   2   3       32.93       30.46      4.85 o 
   5   2   3        0.78       -0.15      2.23 o 
   6   2   3        0.62       -2.19     27.35 o 
   7   2   3        0.21       -9.99     33.14 o 
  -6   3   3        0.46       -4.26      4.26 o 
  -5   3   3        1.55        3.27      3.52 o 
  -4   3   3        1.95       -1.16      2.88 o 
  -3   3   3       46.09        3.32     10.81 o 
   0   3   3       43.01       48.61      1.22 o 
   1   3   3       31.44       31.81      1.00 o 
   2   3   3      325.02      349.16      4.18 o 
   3   3   3       93.78      115.77      2.61 o 
   4   3   3       58.13        8.98     18.67 o 
   5   3   3        2.16        1.98      2.44 o 
   6   3   3       29.55       37.48      6.49 o 
   7   3   3        2.13        1.41     26.61 o 
  -6   4   3        2.15       -3.26      7.66 o 
  -5   4   3       35.29       -8.80     21.94 o 
  -2   4   3       16.06       -2.65      8.97 o 
  -1   4   3      639.57      685.44      6.09 o 
   0   4   3       42.03       32.38     12.23 o 
   1   4   3      473.30      455.34      4.17 o 
   2   4   3      358.75      402.75      3.86 o 
   3   4   3        1.42        2.28      1.20 o 
   4   4   3       37.29       39.86      5.99 o 
   5   4   3      213.69      227.63     12.67 o 
   6   4   3        4.09       11.87      4.71 o 
   7   4   3       11.32       11.03     31.28 o 
  -6   5   3        4.97        3.53      8.40 o 
  -5   5   3        1.59       -0.02      3.65 o 
  -4   5   3       30.42       11.72     18.12 o 
   1   5   3     1883.02     2043.92     15.63 o 
   2   5   3     2273.53     2480.72     18.12 o 
   3   5   3        0.69        0.56      1.69 o 
   4   5   3       92.31       87.67      3.57 o 
   5   5   3       13.06       15.95      4.45 o 
   6   5   3        2.82       -1.43      3.80 o 
   7   5   3       25.09        2.56     37.47 o 
  -6   6   3        6.66       11.17      5.58 o 
  -5   6   3        0.09       -0.36      5.39 o 
  -4   6   3        4.18        1.74      4.06 o 
  -3   6   3       26.27       -4.49     15.26 o 
  -1   6   3     1057.56     1168.91     13.20 o 
   1   6   3      484.92      507.24      5.87 o 
   2   6   3       90.55       91.56      2.62 o 
   3   6   3      103.64      123.62      3.19 o 
   4   6   3       12.75        9.70      2.00 o 
   5   6   3        0.56       -0.95      2.14 o 
   6   6   3        8.19       11.95      3.80 o 
  -5   7   3        0.15       -1.52      5.57 o 
  -4   7   3       13.09       -7.58     13.44 o 
  -3   7   3       67.37      -11.27     29.20 o 
  -1   7   3       47.81       10.23     23.85 o 
   0   7   3      114.33       99.36      3.58 o 
   1   7   3      691.52      695.56      7.63 o 
   2   7   3       90.14       88.84     11.91 o 
   3   7   3       10.34       12.86      4.76 o 
   4   7   3       15.79       18.45      2.35 o 
   5   7   3        1.61        1.83      2.38 o 
   6   7   3        1.08        1.02      3.79 o 
  -5   8   3        1.47        0.88      5.24 o 
  -4   8   3        1.18        4.00     39.73 o 
  -3   8   3        8.60        7.37     33.07 o 
  -2   8   3       37.06       -0.50     28.69 o 
   0   8   3      831.35      847.52     11.30 o 
   1   8   3      149.90      149.21      3.40 o 
   2   8   3      104.40      104.77      3.13 o 
   3   8   3       72.32       78.59      9.37 o 
   4   8   3        9.46       11.18      2.33 o 
   5   8   3        7.71        6.01      2.57 o 
   6   8   3        5.24       -1.55      5.18 o 
  -5   9   3        0.02       -4.08     16.70 o 
  -4   9   3        3.10       -7.97     42.29 o 
  -3   9   3        0.60        6.56     36.23 o 
  -2   9   3       21.48       21.56     15.78 o 
  -1   9   3       43.97      -18.87     22.91 o 
   0   9   3      113.92      115.16      3.51 o 
   1   9   3       16.29       17.30      2.93 o 
   2   9   3      210.35      216.88      4.45 o 
   3   9   3       23.33       28.65      4.47 o 
   4   9   3       15.41       21.04      5.70 o 
   5   9   3       19.15       13.92      3.33 o 
   6   9   3        0.08       -1.75      5.36 o 
  -4  10   3        1.07        5.52     47.10 o 
  -3  10   3       25.53      -11.13     37.07 o 
  -2  10   3        2.49        0.91     34.31 o 
  -1  10   3       31.24       -8.41     32.63 o 
   0  10   3       71.89       72.44     18.35 o 
   1  10   3      302.43      309.83      5.96 o 
   2  10   3       47.30       46.32      9.36 o 
   3  10   3       26.03       29.85      2.84 o 
   4  10   3       30.51       30.70      6.41 o 
   5  10   3        1.09        2.62      3.29 o 
  -4  11   3        2.45       -0.37     51.07 o 
  -3  11   3        6.27       13.83     43.66 o 
  -2  11   3        4.35       -2.15     37.71 o 
   0  11   3       51.41       55.67     16.30 o 
   1  11   3       79.52       88.11     17.40 o 
   2  11   3      123.40      126.31     23.68 o 
   3  11   3      198.72      191.51     34.05 o 
   4  11   3       37.06       38.12     10.45 o 
   5  11   3        1.13        4.82      3.68 o 
  -3  12   3        0.45       -6.43     47.53 o 
  -2  12   3       39.96        0.57     42.52 o 
  -1  12   3        5.60       -0.43     15.29 o 
   0  12   3       24.74       21.14      9.03 o 
   1  12   3       15.64       12.03      4.73 o 
   2  12   3       35.87       39.32      3.11 o 
   3  12   3       19.52       17.05      9.17 o 
   4  12   3       10.45       12.43      3.76 o 
  -3  13   3        7.98        8.28     43.66 o 
  -2  13   3        6.84       22.27     42.69 o 
  -1  13   3       50.48       -5.42     49.28 o 
   0  13   3       11.83        8.17      8.12 o 
   1  13   3       13.92       13.58      8.24 o 
   2  13   3        5.85        5.99      6.43 o 
   3  13   3       11.46       11.94      7.79 o 
   4  13   3        5.28        4.34     14.85 o 
  -2  14   3        0.16       -3.20     52.95 o 
  -1  14   3        2.80        9.84      5.82 o 
   0  14   3       21.50       10.46      6.68 o 
   1  14   3        7.18       45.41     90.66 o 
   2  14   3        0.16       43.97     72.26 o 
   3  14   3        4.39        1.87      9.08 o 
   0  15   3        2.28        9.52      6.16 o 
   1  15   3        1.40        9.92      6.22 o 
  -2 -13   4        6.91       22.37      6.76 o 
  -1 -13   4        5.68        3.03      5.79 o 
   0 -13   4       40.85       55.30      7.60 o 
   1 -13   4       62.10       84.30      8.78 o 
   2 -13   4       27.23       39.02      9.35 o 
  -3 -12   4        2.89        4.64      5.72 o 
  -2 -12   4       15.67       15.71      6.12 o 
  -1 -12   4       50.12       55.04      5.18 o 
   0 -12   4       62.90       72.18     19.97 o 
   1 -12   4       71.84       79.57      5.36 o 
   2 -12   4       74.73       88.98      9.67 o 
   3 -12   4       14.98       11.57      4.88 o 
  -4 -11   4        0.03      -15.07     37.68 o 
  -3 -11   4        1.94        5.64      5.55 o 
  -2 -11   4        0.31        0.92      3.65 o 
  -1 -11   4        3.14       -0.11      6.03 o 
   0 -11   4       92.02      104.05     19.04 o 
   1 -11   4       98.33       91.45     75.10 o 
   2 -11   4       66.70       82.86     25.86 o 
   3 -11   4       11.44       11.38      4.31 o 
   4 -11   4       64.02       74.61      9.42 o 
  -4 -10   4       43.77        1.21     41.21 o 
  -3 -10   4      142.28      152.09     92.69 o 
  -2 -10   4        2.26        2.31     12.34 o 
  -1 -10   4       47.14       48.80     17.85 o 
   0 -10   4      145.60      147.09     28.52 o 
   1 -10   4       16.11       22.77      3.95 o 
   2 -10   4       46.20       52.30     12.14 o 
   3 -10   4       65.22       86.34     22.42 o 
   4 -10   4       26.36       28.74     11.98 o 
  -5  -9   4        1.76       -3.46     39.80 o 
  -4  -9   4        0.95       -3.44      5.87 o 
  -3  -9   4       49.80       49.60     16.58 o 
  -2  -9   4       44.21       39.48     22.40 o 
  -1  -9   4       18.74       14.06      6.99 o 
   0  -9   4       21.27       21.95      7.49 o 
   1  -9   4      143.75      139.22      6.93 o 
   2  -9   4        2.40        2.01      2.92 o 
   3  -9   4       49.90       54.12     14.12 o 
   4  -9   4       22.49       19.42     12.63 o 
   5  -9   4       17.35       19.59      7.20 o 
  -5  -8   4        0.08       -2.15     35.42 o 
  -4  -8   4        3.36       10.33      8.75 o 
  -3  -8   4      304.77      313.62      8.71 o 
  -2  -8   4      135.19      131.56     34.10 o 
  -1  -8   4       10.34       11.46      2.08 o 
   0  -8   4        0.09       -1.83      1.98 o 
   1  -8   4       25.30       27.14      6.98 o 
   3  -8   4      199.74      238.52      6.93 o 
   4  -8   4       49.44        1.01     39.53 o 
   5  -8   4        0.82        0.70      5.98 o 
  -5  -7   4        6.03        4.17     10.21 o 
  -4  -7   4        3.04        5.23      5.33 o 
  -3  -7   4       16.97       19.13      6.62 o 
  -2  -7   4        4.72        6.60      1.90 o 
  -1  -7   4      850.51      824.73     11.55 o 
   0  -7   4       68.16       63.36     11.76 o 
   1  -7   4      124.16      124.52      3.62 o 
   2  -7   4        7.08        8.91      2.93 o 
   3  -7   4        8.87        9.65      8.19 o 
   4  -7   4        0.78        4.47      3.19 o 
   5  -7   4        3.97        8.53      6.82 o 
   6  -7   4        1.24        4.57     28.70 o 
  -6  -6   4        0.93       -0.64     28.69 o 
  -5  -6   4       18.25       17.97     10.06 o 
  -4  -6   4       76.19       68.09     40.45 o 
  -3  -6   4       83.47       64.62     23.88 o 
  -2  -6   4      490.97      473.37     17.45 o 
   0  -6   4      462.24      466.08      6.40 o 
   1  -6   4       22.98       26.49      5.21 o 
   2  -6   4       50.16       54.79      9.66 o 
   3  -6   4      199.11      217.55      6.02 o 
   5  -6   4        0.64       -3.24      4.87 o 
   6  -6   4        1.89        5.21     26.94 o 
  -6  -5   4        2.25       10.02     37.37 o 
  -5  -5   4      133.08       -1.24     29.33 o 
  -4  -5   4       85.20      -16.45     20.35 o 
  -3  -5   4       60.75       66.22      3.36 o 
  -2  -5   4      404.47      409.20     12.32 o 
   1  -5   4      755.02      795.73     14.22 o 
   2  -5   4       19.07       21.69      2.25 o 
   3  -5   4      135.48      125.13      2.96 o 
   4  -5   4      130.55       -1.65     31.65 o 
   5  -5   4       20.91       26.12     13.65 o 
   6  -5   4        0.39       -9.07     26.23 o 
  -6  -4   4       12.33       17.43     33.98 o 
  -5  -4   4        4.29        4.01      7.96 o 
  -4  -4   4       19.55       25.79      7.70 o 
  -3  -4   4      353.49      203.49     40.43 o 
  -2  -4   4      314.33      343.27      4.67 o 
   0  -4   4     3687.00     3693.22     87.70 o 
   1  -4   4      923.35      946.19      8.39 o 
   2  -4   4      211.62      203.31      3.13 o 
   3  -4   4        2.88        4.95      1.29 o 
   5  -4   4       47.72        5.24     16.51 o 
   6  -4   4        1.09       -4.95     19.65 o 
  -6  -3   4        0.64        5.92     34.41 o 
  -5  -3   4        3.94       -5.42     25.67 o 
  -4  -3   4       96.91      110.84      4.15 o 
  -3  -3   4       97.02      110.44      9.05 o 
  -2  -3   4      574.43      602.45      5.75 o 
  -1  -3   4     1411.21     1418.52     13.40 o 
   0  -3   4      738.93      758.63      6.76 o 
   1  -3   4       39.55       34.90      1.30 o 
   2  -3   4      715.93      710.22      6.57 o 
   3  -3   4       37.35       46.00      4.97 o 
   4  -3   4       17.08       24.95      4.54 o 
   5  -3   4        7.65        4.51      5.05 o 
   6  -3   4        3.45       -0.97     25.35 o 
   7  -3   4        1.27       -0.72     31.05 o 
  -6  -2   4        1.56        3.63     30.54 o 
  -5  -2   4        5.77        7.61      6.46 o 
  -4  -2   4        6.51       11.69      2.63 o 
  -3  -2   4       56.65       64.16      3.01 o 
  -2  -2   4     2613.09     2808.87     31.19 o 
  -1  -2   4      472.58      477.51     20.32 o 
   1  -2   4     2191.88     2164.87     16.20 o 
   2  -2   4      542.32      530.21      4.61 o 
   3  -2   4        3.85        2.09      0.75 o 
   4  -2   4        3.65        1.62      1.19 o 
   5  -2   4       50.67        1.50     13.91 o 
   6  -2   4        4.47       10.71     23.13 o 
   7  -2   4        1.95       -6.47     23.66 o 
  -6  -1   4        1.72       12.23     28.56 o 
  -5  -1   4        2.40        3.91      3.47 o 
  -4  -1   4       17.87       11.14      7.36 o 
  -3  -1   4       93.53       95.89      3.39 o 
  -2  -1   4      359.93      441.95      7.66 o 
  -1  -1   4      284.62      264.48      3.46 o 
   0  -1   4     3109.61     3032.81     21.82 o 
   1  -1   4     2443.50     2477.94     16.45 o 
   2  -1   4       87.08       80.09      1.51 o 
   3  -1   4      187.96      161.58      2.05 o 
   4  -1   4        3.37        2.41      0.81 o 
   5  -1   4        0.04       -0.82      3.36 o 
   6  -1   4        0.28        6.05     24.39 o 
   7  -1   4        9.52        3.33     26.77 o 
  -6   0   4        0.01        0.19      4.35 o 
  -5   0   4       16.22       12.93      5.34 o 
  -4   0   4       32.25       -7.56     15.34 o 
  -3   0   4      258.44      286.77      9.77 o 
  -2   0   4      781.63      834.79     10.85 o 
  -1   0   4     5496.27     5608.11     46.74 o 
   0   0   4     1028.77      997.77     16.78 o 
   1   0   4     1723.71     1761.63     13.53 o 
   2   0   4     1711.68     1698.82     24.61 o 
   3   0   4        8.92        4.97      1.61 o 
   4   0   4        3.35        1.15      1.24 o 
   5   0   4        8.58        2.60      3.39 o 
   6   0   4        1.24       -4.21     20.72 o 
   7   0   4        0.33        1.08     23.09 o 
  -6   1   4        2.72       -0.69      4.38 o 
  -5   1   4        0.94       -2.37      6.31 o 
  -3   1   4      177.17      208.99      6.06 o 
  -2   1   4      697.62      740.32     18.76 o 
  -1   1   4       22.05       12.48      3.24 o 
   0   1   4     3656.01     3712.80     26.61 o 
   1   1   4     4808.34     4913.78     41.30 o 
   2   1   4     1896.11     1986.37     14.51 o 
   3   1   4     1506.87     1695.07     12.93 o 
   4   1   4      554.74      617.34      8.78 o 
   5   1   4        5.87        2.45      2.46 o 
   6   1   4        1.00        2.93     25.77 o 
   7   1   4        0.11       21.79     30.15 o 
  -6   2   4        2.90        1.38      3.95 o 
  -5   2   4        0.48       -0.08      6.35 o 
  -3   2   4        0.98       -0.81      1.62 o 
  -2   2   4       50.74       55.78      5.82 o 
  -1   2   4       82.28       75.11      4.48 o 
   0   2   4      910.80      939.74      9.69 o 
   1   2   4     9832.83    10064.92     83.34 o 
   2   2   4     2656.12     2736.03     19.58 o 
   3   2   4     1432.30     1511.91     17.13 o 
   4   2   4        2.14        2.22      1.35 o 
   5   2   4        1.56       -0.55      4.04 o 
   6   2   4        0.10       -3.86      3.86 o 
   7   2   4        2.73       -3.70     21.36 o 
  -6   3   4       12.04       10.60      4.59 o 
  -5   3   4        2.14        1.74      3.55 o 
  -4   3   4       27.82       37.99     10.55 o 
  -3   3   4      119.43       11.32     20.20 o 
  -2   3   4        9.21       11.47      5.12 o 
   0   3   4     1725.39     1743.74     13.22 o 
   1   3   4     1908.62     2138.10     13.84 o 
   2   3   4      150.23      121.89      2.43 o 
   3   3   4      152.84      138.98      2.86 o 
   4   3   4      118.23      124.68      3.49 o 
   5   3   4        1.26       -1.50      2.34 o 
   6   3   4        0.05        3.85      2.90 o 
   7   3   4        3.58       15.91     37.04 o 
  -6   4   4       19.29       16.19      5.07 o 
  -5   4   4        2.98        0.47      4.37 o 
  -4   4   4       13.21        9.45      6.05 o 
  -3   4   4       27.64       15.01      9.67 o 
  -1   4   4     1011.85     1059.25      8.41 o 
   0   4   4      813.27      815.90      7.78 o 
   1   4   4     1617.99     1632.98     10.90 o 
   2   4   4     2671.86     2803.64     20.16 o 
   3   4   4      919.14      915.60      9.32 o 
   4   4   4      379.91      400.79      5.70 o 
   5   4   4       88.07       85.94      9.68 o 
   6   4   4        5.70        9.56      3.48 o 
   7   4   4        3.53      -10.29     21.76 o 
  -6   5   4        4.43        5.38      5.49 o 
  -5   5   4        5.73        7.15      4.49 o 
  -4   5   4       11.40       10.86      4.82 o 
  -3   5   4        0.29       -1.24      2.64 o 
  -1   5   4     1950.49     2243.31     15.21 o 
   0   5   4      414.49      443.85      6.58 o 
   1   5   4      533.17      507.39      6.22 o 
   2   5   4      322.43      288.21      3.49 o 
   3   5   4      498.92      465.00      6.57 o 
   4   5   4      444.08      451.19      6.29 o 
   5   5   4       87.37       99.59      3.65 o 
   6   5   4      130.94      151.27      6.21 o 
   7   5   4        5.06       -2.80      5.56 o 
  -6   6   4        0.01        1.67      4.99 o 
  -5   6   4        4.84        7.52      5.78 o 
  -4   6   4       33.56        8.32      8.79 o 
  -3   6   4        1.95        0.52      3.59 o 
  -2   6   4        0.37       10.22      2.80 o 
  -1   6   4       37.75       -7.84     19.91 o 
   0   6   4        1.12        2.64      1.69 o 
   1   6   4      285.85      291.54      4.38 o 
   2   6   4      388.79      350.45      4.29 o 
   3   6   4      306.80      314.94      4.97 o 
   4   6   4      205.84      225.93      4.57 o 
   5   6   4       59.51       73.50     10.89 o 
   6   6   4        0.48        0.69      3.49 o 
  -5   7   4        3.18        4.51      9.84 o 
  -4   7   4        3.59        1.91      4.02 o 
  -3   7   4        1.53       -0.85      6.19 o 
  -2   7   4        5.41      -10.36     24.66 o 
  -1   7   4        0.43       -1.06      1.91 o 
   0   7   4      280.78      322.77      5.70 o 
   1   7   4      729.24      724.17      8.96 o 
   2   7   4      270.27      281.23      4.54 o 
   3   7   4       89.34       84.20     14.82 o 
   4   7   4      106.23       92.02      3.52 o 
   5   7   4        1.56        1.34      2.29 o 
   6   7   4        0.18       -2.40      3.47 o 
  -5   8   4        2.11        3.27      4.68 o 
  -4   8   4       12.62       10.74      5.06 o 
  -3   8   4       83.94       -9.42     35.22 o 
  -2   8   4       25.23       10.16     30.11 o 
  -1   8   4        4.84        4.35     15.41 o 
   0   8   4       28.68       33.57     11.68 o 
   1   8   4       60.36       52.83     12.79 o 
   2   8   4       56.91       52.62     10.94 o 
   3   8   4        0.83       -1.17      4.42 o 
   4   8   4       98.99      100.30      3.76 o 
   5   8   4       42.79       40.69      6.68 o 
   6   8   4       16.76       25.35     10.60 o 
  -5   9   4        0.01       -2.85      5.42 o 
  -4   9   4       29.52       19.90     20.03 o 
  -3   9   4        4.52       -7.80     35.62 o 
  -2   9   4        5.21        4.54     33.57 o 
  -1   9   4       61.31       57.61     29.15 o 
   0   9   4       42.43       47.53     13.79 o 
   1   9   4        0.92        0.46      1.60 o 
   2   9   4        1.32        4.31      1.92 o 
   3   9   4        4.94        1.21      4.29 o 
   4   9   4       14.12        9.21      5.20 o 
   5   9   4        0.57       -2.15      2.66 o 
   6   9   4        0.30       -3.79      5.51 o 
  -4  10   4       19.85       22.94      9.45 o 
  -3  10   4       90.83       20.72     42.66 o 
  -2  10   4      185.51       -0.24     35.96 o 
   0  10   4        4.57        4.34      6.23 o 
   1  10   4      106.80      132.16     20.40 o 
   2  10   4        0.58       -1.27      3.55 o 
   3  10   4       25.30       20.48      2.66 o 
   4  10   4        2.51        1.11      2.52 o 
   5  10   4        0.28        0.07      3.31 o 
  -4  11   4        0.03        2.91      5.98 o 
  -3  11   4        2.93        2.72     43.06 o 
  -2  11   4       30.76      -10.53     38.42 o 
  -1  11   4        7.15       12.47      9.64 o 
   0  11   4        4.86        3.97      5.30 o 
   1  11   4        6.21        7.28      2.21 o 
   2  11   4       10.27       10.70      2.87 o 
   3  11   4       31.80       33.89      7.46 o 
   4  11   4        2.02       -1.28      2.71 o 
   5  11   4        0.08       -3.44      3.44 o 
  -3  12   4        0.99      -22.77     44.94 o 
  -2  12   4        0.54        5.01     42.35 o 
  -1  12   4        0.64        0.53      9.13 o 
   0  12   4      133.20      154.48     13.67 o 
   1  12   4        2.22        2.37      2.76 o 
   2  12   4        2.33       -0.46      2.45 o 
   3  12   4       21.20       16.49      3.01 o 
   4  12   4       23.86       25.53     18.62 o 
  -2  13   4        4.46        7.80     41.71 o 
  -1  13   4      108.57       12.65     48.07 o 
   0  13   4        1.74       -0.59      4.69 o 
   1  13   4        3.26        3.64     13.12 o 
   2  13   4        1.26       -3.11      3.90 o 
   3  13   4        8.03        0.20      3.68 o 
   4  13   4       10.67       17.54      8.30 o 
  -1  14   4        7.89       16.99     11.77 o 
   0  14   4       74.62      -25.43     64.35 o 
   1  14   4       68.83      -42.89     88.51 o 
   2  14   4       16.09       58.13     75.08 o 
   3  14   4       10.19        6.10      5.80 o 
   1  15   4        0.11       -5.42      5.42 o 
  -1 -13   5       25.30       14.36      6.46 o 
   0 -13   5       36.30       29.23      6.96 o 
   1 -13   5       17.84       14.98      5.38 o 
  -2 -12   5       13.05       17.22      6.26 o 
  -1 -12   5       90.03      114.44      9.59 o 
   0 -12   5       35.44       45.73      4.98 o 
   1 -12   5        9.43       15.18      4.03 o 
   2 -12   5        0.78       -3.89      3.89 o 
   3 -12   5        0.00       -1.08      5.92 o 
  -3 -11   5       10.92       22.07      6.22 o 
  -2 -11   5       68.75       73.10      7.89 o 
  -1 -11   5      103.39      101.37      5.97 o 
   0 -11   5       74.97       75.13      4.05 o 
   1 -11   5       43.93       40.12      4.74 o 
   2 -11   5       29.60       33.68      4.51 o 
   3 -11   5       16.17       20.70      5.01 o 
  -3 -10   5        0.63       -3.60      4.71 o 
  -2 -10   5       70.13       74.76      5.25 o 
  -1 -10   5      155.91      148.61      6.48 o 
   0 -10   5      110.97      110.01      4.42 o 
   1 -10   5       94.10       95.59      4.47 o 
   2 -10   5       46.31       48.00      4.35 o 
   3 -10   5        0.28        2.15      4.20 o 
   4 -10   5        0.49        2.79      5.79 o 
  -4  -9   5        1.37       -7.77     36.90 o 
  -3  -9   5       61.79       81.46     21.55 o 
  -2  -9   5      139.84      151.73     39.89 o 
  -1  -9   5      424.74      412.54      7.12 o 
   0  -9   5      536.58      478.46      7.63 o 
   1  -9   5      584.90      551.28      8.94 o 
   2  -9   5       62.78       64.19      4.36 o 
   3  -9   5        8.71        8.96      3.43 o 
   4  -9   5        0.87        0.56      3.62 o 
   5  -9   5        0.83       -5.38      5.99 o 
  -5  -8   5        0.40       -6.02     33.44 o 
  -4  -8   5       18.99       19.16     12.24 o 
  -3  -8   5       41.63       51.31     11.03 o 
  -2  -8   5      186.13      188.02      6.14 o 
  -1  -8   5        6.17        3.35      5.61 o 
   0  -8   5      287.42      299.14      5.73 o 
   1  -8   5      266.14      268.57      5.44 o 
   2  -8   5      276.14      286.33      5.75 o 
   3  -8   5       57.66       65.63     21.30 o 
   4  -8   5        0.33       -0.03      7.49 o 
   5  -8   5       18.01       29.89      7.45 o 
  -5  -7   5        0.74      -13.25     33.88 o 
  -4  -7   5        0.41        0.60      5.46 o 
  -3  -7   5        9.43        4.92      3.10 o 
  -2  -7   5      299.30      299.59      5.64 o 
  -1  -7   5        6.10        5.71      3.84 o 
   0  -7   5      471.11      444.09      7.14 o 
   1  -7   5      685.79      644.64      8.47 o 
   2  -7   5      578.49      585.82      8.19 o 
   3  -7   5      145.16      147.91      7.74 o 
   4  -7   5        1.10        3.00      4.47 o 
   5  -7   5       15.21       14.43      9.32 o 
  -5  -6   5        0.31        5.74      7.42 o 
  -4  -6   5        0.47        1.88      4.54 o 
  -3  -6   5      111.71       12.44     21.36 o 
  -2  -6   5      414.06      389.39      7.04 o 
  -1  -6   5     1015.63      963.38     10.89 o 
   0  -6   5      602.03      538.88      7.23 o 
   1  -6   5     1099.87     1062.92     11.68 o 
   2  -6   5      577.35      557.23      7.59 o 
   3  -6   5       29.79       36.04      7.79 o 
   4  -6   5      102.47       -9.22     33.47 o 
   5  -6   5        1.79       -0.06     10.48 o 
   6  -6   5       12.60       -7.90     22.67 o 
  -6  -5   5        2.12       -3.67     32.16 o 
  -5  -5   5        1.93       -3.93      5.30 o 
  -4  -5   5        4.44        4.93      4.79 o 
  -3  -5   5       25.74       24.37      6.87 o 
  -2  -5   5      175.46      170.44     14.60 o 
   1  -5   5      936.72      863.01      9.69 o 
   2  -5   5      736.48      748.35      7.56 o 
   3  -5   5     3121.85     3255.08     25.16 o 
   5  -5   5       46.12        2.33     21.35 o 
   6  -5   5        1.13      -19.22     25.50 o 
  -6  -4   5        2.43       -0.24     28.83 o 
  -5  -4   5       20.44       15.10     14.33 o 
  -4  -4   5       14.34       12.22      2.78 o 
  -3  -4   5        0.33       -1.82      1.82 o 
  -2  -4   5      110.85      113.52      2.92 o 
   0  -4   5      245.17      216.34      6.60 o 
   1  -4   5     1153.74     1086.77      9.52 o 
   2  -4   5      929.88      918.57      8.47 o 
   3  -4   5      697.15      715.64      7.27 o 
   4  -4   5        3.36        2.25      1.68 o 
   6  -4   5        0.44        4.75     23.55 o 
  -6  -3   5        5.02       -2.59     36.50 o 
  -5  -3   5        5.75       12.92     29.84 o 
  -4  -3   5        6.09        5.41      2.47 o 
  -3  -3   5       60.22        0.45     16.13 o 
  -2  -3   5      126.49      129.35      7.35 o 
  -1  -3   5      272.78      268.22      4.14 o 
   0  -3   5      581.07      538.97      5.37 o 
   1  -3   5       10.37       19.03      3.20 o 
   2  -3   5     1226.19     1180.45     10.03 o 
   3  -3   5      300.02      311.98      4.38 o 
   4  -3   5      496.69      544.15      5.52 o 
   5  -3   5       10.82       10.45     10.25 o 
   6  -3   5        4.12       -0.31     19.58 o 
  -6  -2   5        1.37       -3.32     29.59 o 
  -5  -2   5        0.32        1.84      3.54 o 
  -4  -2   5       40.55       42.30      4.36 o 
  -3  -2   5       45.95       52.53      3.01 o 
  -2  -2   5       39.56       39.64      3.79 o 
  -1  -2   5        7.00        3.12      2.69 o 
   0  -2   5     1350.14     1339.39     10.67 o 
   1  -2   5     4226.24     4159.57     30.07 o 
   2  -2   5     1372.95     1404.04     10.30 o 
   3  -2   5      716.41      760.78      5.73 o 
   6  -2   5        5.75        1.88     18.22 o 
   7  -2   5        2.56       -1.00     25.87 o 
  -6  -1   5        0.12      -12.89     23.25 o 
  -5  -1   5       13.20        4.83      3.53 o 
  -4  -1   5        4.90        3.70      2.92 o 
  -3  -1   5       19.53        1.28      2.73 o 
  -2  -1   5      126.75      121.59      7.68 o 
  -1  -1   5        7.77       13.56      0.79 o 
   0  -1   5      302.17      284.24      3.13 o 
   1  -1   5      272.31      258.29      3.24 o 
   2  -1   5      769.98      772.14      6.22 o 
   3  -1   5      783.04      829.87      5.99 o 
   4  -1   5      163.19      182.57      2.56 o 
   6  -1   5      130.30        1.96     24.44 o 
   7  -1   5       16.57       -0.38     28.71 o 
  -6   0   5        5.79       -2.27      3.96 o 
  -5   0   5       10.64        5.47      9.90 o 
  -4   0   5       42.60       -7.35     15.54 o 
  -3   0   5      108.65        8.95     25.04 o 
  -2   0   5      124.17      105.44      7.95 o 
  -1   0   5       32.74       31.03      1.97 o 
   0   0   5       21.62       31.18      1.05 o 
   1   0   5      472.56      449.48      5.45 o 
   2   0   5     1013.51      979.59      7.21 o 
   3   0   5       46.70       53.62      1.74 o 
   4   0   5      256.49      251.15      3.61 o 
   5   0   5       73.37       75.35     20.41 o 
   6   0   5        1.15       -5.06     22.79 o 
   7   0   5        8.14       -0.44     29.21 o 
  -6   1   5        3.05        2.41     10.00 o 
  -5   1   5        1.94       -3.69      3.69 o 
  -4   1   5       94.75       -8.58     34.14 o 
  -3   1   5       36.91        1.46     12.73 o 
  -2   1   5      196.57      204.28      3.34 o 
  -1   1   5      503.59      541.95      5.89 o 
   0   1   5       52.43       48.02      2.87 o 
   1   1   5      311.54      274.45      3.05 o 
   2   1   5       48.98       59.19      1.35 o 
   3   1   5       66.08       55.98      1.52 o 
   4   1   5      564.58      688.53      7.15 o 
   5   1   5       45.30       56.41     10.36 o 
   6   1   5        1.81       -0.57     19.28 o 
   7   1   5        3.89       -2.25     29.12 o 
  -6   2   5        4.18        4.19      7.28 o 
  -5   2   5        3.53        4.79      3.73 o 
  -4   2   5        9.81        9.77      4.80 o 
  -3   2   5      252.64       98.73     39.83 o 
  -2   2   5      150.17      129.93      9.85 o 
  -1   2   5      123.47      149.22      2.62 o 
   0   2   5       24.69       25.66      0.86 o 
   1   2   5       33.75       34.40      1.01 o 
   2   2   5      208.12      232.80      2.80 o 
   3   2   5      397.10      390.24      4.17 o 
   4   2   5        4.03        3.93      1.47 o 
   5   2   5       16.47        9.14      3.90 o 
   6   2   5       11.18       10.16      3.11 o 
   7   2   5        0.09        2.49     36.43 o 
  -6   3   5       11.83       16.26     10.27 o 
  -5   3   5        6.07        7.91      4.34 o 
  -4   3   5       20.81       14.86      7.75 o 
  -3   3   5       54.99       57.61     14.87 o 
  -2   3   5      804.37      794.25     10.07 o 
   0   3   5      901.48      917.60     26.28 o 
   1   3   5      227.12      221.30      2.31 o 
   2   3   5      393.99      443.39      4.79 o 
   3   3   5        0.24       -0.25      1.12 o 
   4   3   5       54.71       64.71      3.89 o 
   5   3   5       90.74      111.40      6.21 o 
   6   3   5        0.27       -3.18      4.55 o 
   7   3   5        0.05       -7.43     35.19 o 
  -6   4   5        6.88       13.74      6.87 o 
  -5   4   5        0.78       -3.63      4.21 o 
  -4   4   5       59.48       -0.35     14.42 o 
  -1   4   5     2764.52     3012.10     21.16 o 
   0   4   5      841.77      902.34      7.51 o 
   1   4   5     2209.73     2351.23     15.38 o 
   2   4   5      736.61      799.68      8.18 o 
   3   4   5       15.41       11.96      2.48 o 
   4   4   5       45.25       44.04      2.30 o 
   5   4   5       96.36       97.42      3.89 o 
   6   4   5        0.21       -1.45      3.09 o 
   7   4   5        5.65        7.33      9.49 o 
  -6   5   5        0.92       -4.56      4.56 o 
  -5   5   5        0.22       -0.12      4.05 o 
  -4   5   5        0.40        0.33      4.09 o 
  -3   5   5        7.86        5.14      3.25 o 
  -1   5   5      525.93      540.73      4.53 o 
   0   5   5      382.89      380.27      4.56 o 
   1   5   5        6.48        6.24      1.21 o 
   2   5   5      660.68      698.66      6.29 o 
   3   5   5      266.93      255.48      4.64 o 
   4   5   5       43.81       43.55      8.43 o 
   5   5   5        1.46        1.14      2.05 o 
   6   5   5        1.55        0.31      3.37 o 
   7   5   5       27.65       28.42     14.73 o 
  -5   6   5        1.23        3.00      4.48 o 
  -4   6   5       42.84       -7.32     18.40 o 
  -3   6   5       53.22       -1.09     16.31 o 
  -2   6   5        5.68        4.17      1.88 o 
  -1   6   5        4.89        8.33      1.20 o 
   0   6   5     1267.51     1297.36     14.44 o 
   1   6   5      200.96      210.14      2.54 o 
   2   6   5       27.98       28.86      3.86 o 
   3   6   5      165.49      162.47      3.63 o 
   4   6   5       30.25       34.24      4.81 o 
   5   6   5        4.43        6.04      2.29 o 
   6   6   5       44.50       44.21     14.31 o 
  -5   7   5       16.43       12.12      6.92 o 
  -4   7   5        5.11        0.69      6.20 o 
  -3   7   5        0.78        4.35      3.65 o 
  -2   7   5        6.21        9.21      3.37 o 
  -1   7   5      599.23      669.99      7.58 o 
   0   7   5      267.21      271.99      4.32 o 
   1   7   5      638.99      677.34      9.45 o 
   2   7   5      330.45      332.66      5.04 o 
   3   7   5       64.04       72.77     11.25 o 
   4   7   5        3.12        1.79      1.94 o 
   5   7   5        5.11        5.51      2.36 o 
   6   7   5       17.00       11.80      5.44 o 
  -5   8   5        1.54       -3.84      5.03 o 
  -4   8   5        5.23        1.06      4.09 o 
  -3   8   5        6.21        5.18      9.92 o 
  -2   8   5       27.03       -4.00     31.12 o 
  -1   8   5       85.72      -15.54     26.88 o 
   0   8   5      522.56      581.25      6.86 o 
   1   8   5      232.93      241.69      4.23 o 
   2   8   5      107.01      107.71     19.41 o 
   3   8   5       17.04       16.04      4.41 o 
   4   8   5       22.43       25.37      5.49 o 
   5   8   5        1.48        1.87      2.51 o 
   6   8   5        3.37       -2.47      9.77 o 
  -5   9   5        0.33       -2.15     55.51 o 
  -4   9   5        0.62       -1.23      9.22 o 
  -3   9   5        2.71        2.10      4.71 o 
  -2   9   5       10.84        9.76     21.92 o 
  -1   9   5       41.39       52.56     17.78 o 
   0   9   5       11.20        9.86      3.21 o 
   1   9   5        7.26        5.29      6.21 o 
   2   9   5      191.11      191.27      4.23 o 
   3   9   5       85.32       87.11     14.35 o 
   4   9   5        0.23       -1.92      2.33 o 
   5   9   5        5.28        7.03      3.82 o 
   6   9   5        0.11        4.11      5.75 o 
  -4  10   5        0.20       -1.79      5.18 o 
  -3  10   5        4.16        0.21     12.63 o 
  -2  10   5       18.42       15.92     11.77 o 
  -1  10   5       53.94       70.77     19.75 o 
   0  10   5       29.80       34.57     11.76 o 
   1  10   5      293.42      302.99      5.30 o 
   2  10   5      101.09      100.23     15.21 o 
   3  10   5       12.79       11.97      4.92 o 
   4  10   5        4.85        3.56      4.23 o 
   5  10   5        5.54        8.08      3.63 o 
  -4  11   5        1.59        0.26      7.45 o 
  -3  11   5        2.86        8.26      9.17 o 
  -2  11   5        0.17       -4.19      6.90 o 
  -1  11   5       11.37       12.67     10.34 o 
   0  11   5        8.63        5.61      2.66 o 
   1  11   5       32.52       28.49      6.58 o 
   2  11   5        1.19       -1.30      3.34 o 
   3  11   5       54.38       52.23     12.09 o 
   4  11   5        6.79        4.74      3.86 o 
   5  11   5        3.78        4.98      3.67 o 
  -3  12   5        0.57        0.05      5.32 o 
  -2  12   5       11.00       10.40     15.83 o 
  -1  12   5       31.40       34.05     11.76 o 
   0  12   5       15.22       16.81      3.12 o 
   1  12   5        5.72        0.37      2.82 o 
   2  12   5       90.26       89.34     13.56 o 
   3  12   5        0.78       -0.33      2.66 o 
   4  12   5        2.30       -0.11      4.26 o 
  -2  13   5        6.98       -9.99     47.53 o 
  -1  13   5        1.74       -0.20      4.81 o 
   0  13   5       23.95       17.10     10.88 o 
   1  13   5       17.41       20.48      5.43 o 
   2  13   5       18.54       15.08      2.98 o 
   3  13   5       15.10       10.90      5.28 o 
   4  13   5       16.42       15.61      8.10 o 
  -1  14   5        2.68      -10.23     52.75 o 
   0  14   5        6.39        9.20      6.85 o 
   1  14   5       14.82       14.56     22.22 o 
   2  14   5        4.74        4.81      5.30 o 
   3  14   5        2.54       -7.32     27.15 o 
   1  15   5        5.38        1.01      5.65 o 
  -2 -12   6        1.31        8.14      6.29 o 
  -1 -12   6       74.93       69.60      8.04 o 
   0 -12   6       43.61       42.74     11.44 o 
   1 -12   6       61.92       66.28      5.30 o 
   2 -12   6       79.13       89.94      6.14 o 
  -3 -11   6        0.11        0.17      5.72 o 
  -2 -11   6       17.22       13.19      5.99 o 
  -1 -11   6        7.79        7.47      5.33 o 
   0 -11   6       17.08       20.38      3.23 o 
   1 -11   6      102.26      116.54      9.64 o 
   2 -11   6      123.62      133.77      6.45 o 
   3 -11   6       87.00      111.18      6.63 o 
  -3 -10   6        2.94        2.12      5.35 o 
  -2 -10   6        0.13       -4.51      4.51 o 
  -1 -10   6        3.77        5.44      2.72 o 
   0 -10   6      102.75       96.40      4.31 o 
   1 -10   6       84.38       89.00      4.20 o 
   2 -10   6      164.93      163.09      6.59 o 
   3 -10   6      122.84      128.64      6.62 o 
   4 -10   6       14.13       16.21      4.51 o 
  -3  -9   6        1.15       -3.48      3.48 o 
  -2  -9   6       15.01       13.70      3.90 o 
  -1  -9   6       27.10       27.17      2.90 o 
   0  -9   6        4.95        5.06      2.30 o 
   1  -9   6      220.31      202.93      5.25 o 
   2  -9   6      186.66      188.11      6.38 o 
   3  -9   6      107.44      108.59      5.72 o 
   4  -9   6       15.51       15.22      4.37 o 
  -3  -8   6       72.16       74.82      6.51 o 
  -2  -8   6       35.54       38.18      3.00 o 
  -1  -8   6        0.56        0.88      1.95 o 
   0  -8   6       34.01       29.86      2.68 o 
   1  -8   6       18.38       17.73      2.46 o 
   2  -8   6        6.43        8.83      2.37 o 
   3  -8   6       94.79      111.96      5.48 o 
   4  -8   6      124.05      149.38      6.58 o 
   5  -8   6       29.96       41.38      7.27 o 
  -4  -7   6       27.56       30.68      7.10 o 
  -3  -7   6        3.97        2.66      5.18 o 
  -2  -7   6      102.96      107.12      3.88 o 
  -1  -7   6      182.53      188.38      4.50 o 
   0  -7   6        0.35        0.40      1.74 o 
   1  -7   6       39.09       33.23      2.53 o 
   2  -7   6       54.22       56.26      3.07 o 
   3  -7   6        1.65        6.18      2.90 o 
   4  -7   6       59.28       73.50      4.86 o 
   5  -7   6       43.35       38.79      6.73 o 
  -5  -6   6        0.62       -2.96      8.54 o 
  -4  -6   6        9.33        8.54      5.20 o 
  -3  -6   6       94.36       98.06      4.67 o 
  -2  -6   6     1194.12     1214.04     16.51 o 
  -1  -6   6      121.97      117.10      3.57 o 
   0  -6   6       35.22       40.89      3.29 o 
   1  -6   6        1.24       -1.57      1.57 o 
   2  -6   6        0.39        1.79      1.79 o 
   3  -6   6      185.23      204.29      4.90 o 
   4  -6   6       95.99      115.88      6.44 o 
   5  -6   6       22.91       35.42      6.09 o 
   6  -6   6        5.18        7.74      6.73 o 
  -5  -5   6        2.93        0.83      5.79 o 
  -4  -5   6       34.31       46.94     29.67 o 
  -3  -5   6      104.23        5.98     19.68 o 
   0  -5   6      187.66      180.99      3.96 o 
   1  -5   6        5.39        5.63      1.68 o 
   2  -5   6        1.11        2.04      1.37 o 
   3  -5   6       93.21       91.46      2.88 o 
   4  -5   6        9.97       15.37      3.68 o 
   5  -5   6        0.38        2.04      4.81 o 
   6  -5   6       18.66       24.80     12.92 o 
  -5  -4   6        1.92       -3.87     29.50 o 
  -4  -4   6       24.28       20.70      5.82 o 
  -3  -4   6      218.83       86.22     49.55 o 
  -2  -4   6      284.84      293.00     15.10 o 
   0  -4   6      406.69      392.11      5.61 o 
   1  -4   6      312.24      305.25      4.11 o 
   2  -4   6       98.64       96.74      2.52 o 
   3  -4   6        5.39        5.92      1.60 o 
   4  -4   6       19.68       21.36      1.98 o 
   5  -4   6        1.27       -4.54      4.54 o 
   6  -4   6        3.68       10.22      6.47 o 
  -6  -3   6        1.48        5.89     28.94 o 
  -5  -3   6        3.31        9.92     21.80 o 
  -4  -3   6      117.24      149.01      6.73 o 
  -2  -3   6      221.48      219.99      3.37 o 
  -1  -3   6     1026.89     1002.92     17.97 o 
   0  -3   6     1263.52     1244.11     13.03 o 
   1  -3   6      414.82      395.39      4.69 o 
   2  -3   6      382.83      385.07      4.60 o 
   3  -3   6        0.60        1.90      1.27 o 
   4  -3   6        3.59       -0.02      1.48 o 
   5  -3   6        4.22        2.37     10.98 o 
   6  -3   6        0.23       -1.48     18.07 o 
  -6  -2   6        2.31        6.70     30.03 o 
  -5  -2   6       14.99       25.42      5.82 o 
  -4  -2   6       36.79       40.69     13.77 o 
  -3  -2   6       19.76       26.00      5.09 o 
  -2  -2   6      501.53      550.98      5.71 o 
  -1  -2   6     1240.49     1183.60     27.47 o 
   0  -2   6     3581.21     3699.10     48.32 o 
   1  -2   6     4129.46     4270.13     31.02 o 
   2  -2   6      320.58      301.13      3.48 o 
   3  -2   6       60.26       65.01      1.60 o 
   4  -2   6       30.05       21.45      3.06 o 
   5  -2   6        0.74        0.31      2.34 o 
   6  -2   6        0.30       -2.92     20.05 o 
   7  -2   6        0.08       -0.99     31.03 o 
  -6  -1   6       18.55       -3.52     28.22 o 
  -5  -1   6        1.35        4.16      3.89 o 
  -4  -1   6        7.70       12.48      7.87 o 
  -3  -1   6      230.89      163.58     50.78 o 
  -2  -1   6      240.57      247.73      5.12 o 
  -1  -1   6      861.29      931.21      7.04 o 
   0  -1   6     2170.94     2132.75     16.14 o 
   1  -1   6     1502.27     1447.33     10.45 o 
   2  -1   6      167.63      167.73      2.45 o 
   3  -1   6      223.99      214.98      2.58 o 
   4  -1   6       16.34        9.66      2.78 o 
   5  -1   6        0.22        1.84      1.22 o 
   6  -1   6       22.04        7.15     23.75 o 
   7  -1   6        2.09       -6.57     26.65 o 
  -6   0   6        5.42        5.18      7.79 o 
  -5   0   6        1.96        1.53      4.51 o 
  -4   0   6        6.94        9.80      3.34 o 
  -3   0   6       63.03        5.48     12.00 o 
  -2   0   6      121.81      152.34     20.80 o 
  -1   0   6     4002.56     4311.57     33.24 o 
   0   0   6     1264.05     1223.72     23.76 o 
   1   0   6      468.72      466.77      4.19 o 
   2   0   6      742.79      728.10      5.80 o 
   3   0   6      627.96      618.38      5.38 o 
   4   0   6        2.87        1.28      0.75 o 
   5   0   6        0.78       -0.88      1.26 o 
   6   0   6       35.56       -3.14     23.16 o 
   7   0   6        0.53       10.03     29.47 o 
  -6   1   6        1.05        2.18      4.76 o 
  -5   1   6        7.65       -2.93     10.59 o 
  -4   1   6       19.59        8.17     20.27 o 
  -2   1   6      475.55      518.71     12.88 o 
  -1   1   6       62.10       88.22      2.13 o 
   0   1   6      423.07      402.63      3.66 o 
   1   1   6     1172.39     1162.88      8.34 o 
   2   1   6     1314.75     1213.37      9.80 o 
   3   1   6       69.67       72.75      2.49 o 
   4   1   6       73.14       74.30      2.08 o 
   5   1   6        5.84        6.81      1.66 o 
   6   1   6        0.18       -1.78      2.76 o 
   7   1   6        0.14        8.76     30.55 o 
  -6   2   6        0.10       -0.53      5.25 o 
  -5   2   6        2.88        3.72      7.42 o 
  -4   2   6      185.91       -8.41     35.73 o 
  -3   2   6       54.60       -2.13     13.62 o 
  -2   2   6      164.10      161.16      5.26 o 
  -1   2   6      526.93      563.43      5.15 o 
   0   2   6     1380.86     1490.36     10.53 o 
   1   2   6      580.17      547.06      5.44 o 
   2   2   6      319.35      281.98      3.00 o 
   3   2   6      252.58      245.46      3.86 o 
   4   2   6       13.61       12.36      2.40 o 
   5   2   6        0.47        0.78      1.81 o 
   6   2   6        2.56        2.06      3.70 o 
   7   2   6        0.17       -6.39     33.30 o 
  -6   3   6        2.70        0.53      5.11 o 
  -5   3   6        0.05        2.44      8.99 o 
  -4   3   6       18.72       -9.35     18.59 o 
  -2   3   6        5.83        3.55      3.04 o 
  -1   3   6      176.69      195.71      2.55 o 
   0   3   6      668.90      637.65      5.71 o 
   1   3   6     1131.35     1040.54      6.99 o 
   2   3   6     1927.73     1974.41     14.89 o 
   3   3   6      364.72      362.92      4.97 o 
   4   3   6      224.57      246.58      4.37 o 
   5   3   6       51.50       56.00     10.77 o 
   6   3   6        6.35        6.39      3.20 o 
   7   3   6        0.06       -2.94      4.99 o 
  -6   4   6        0.38       -4.46      5.30 o 
  -5   4   6        1.20        1.56      5.52 o 
  -4   4   6       12.89       15.13     14.70 o 
  -2   4   6       65.58        0.87     10.97 o 
  -1   4   6        3.24        6.37      0.97 o 
   0   4   6      282.79      244.26      2.96 o 
   1   4   6     3893.46     3965.25     23.18 o 
   2   4   6     3669.48     3790.72     28.80 o 
   3   4   6      485.61      471.23     10.78 o 
   4   4   6       62.97       78.37      4.43 o 
   5   4   6       15.35       19.28      4.08 o 
   6   4   6        9.43       11.73      3.36 o 
   7   4   6        5.36        5.83      5.32 o 
  -5   5   6        7.02        1.48      5.26 o 
  -4   5   6        1.55       -1.02      3.81 o 
  -3   5   6       29.16        5.60     15.41 o 
  -2   5   6       62.76       -0.13     10.85 o 
  -1   5   6        4.55       11.26      1.85 o 
   0   5   6      128.98      137.76      2.28 o 
   1   5   6      820.06      794.83      6.21 o 
   2   5   6      326.83      357.42      5.61 o 
   3   5   6       78.47       75.12      2.66 o 
   4   5   6       22.50       21.64      3.93 o 
   5   5   6        1.62        3.33      2.17 o 
   6   5   6       10.69       16.34      3.60 o 
   7   5   6        2.78        2.53      9.55 o 
  -5   6   6        1.56       -1.96     13.17 o 
  -4   6   6        1.53       -3.31      3.53 o 
  -3   6   6       32.52       32.75     12.53 o 
  -2   6   6        5.90       11.52      2.30 o 
  -1   6   6        1.90        3.90      1.26 o 
   0   6   6       56.21       55.60      8.27 o 
   1   6   6        4.22        6.68      2.18 o 
   2   6   6      770.95      723.57      6.78 o 
   3   6   6      467.05      454.84      9.75 o 
   4   6   6      243.25      240.77      4.84 o 
   5   6   6       60.87       68.37      3.40 o 
   6   6   6        3.27        4.42      3.55 o 
  -5   7   6        6.54        8.77      4.83 o 
  -4   7   6        0.05        1.24      4.24 o 
  -3   7   6        6.77        0.25      4.41 o 
  -2   7   6        0.65       -1.08      2.85 o 
  -1   7   6       94.64      123.19      2.96 o 
   0   7   6       74.07       86.29      9.27 o 
   1   7   6       28.00       24.26      2.55 o 
   2   7   6      148.84      141.57      2.76 o 
   3   7   6      394.91      382.81      5.91 o 
   4   7   6      136.97      132.34      4.33 o 
   5   7   6       31.46       34.85      5.84 o 
   6   7   6        2.93        4.64      3.86 o 
  -5   8   6        0.14       -3.78      7.28 o 
  -4   8   6        0.07       -1.63      5.28 o 
  -3   8   6       28.69       14.96      9.74 o 
  -2   8   6        0.18        0.07      3.28 o 
  -1   8   6       16.31       14.30      4.96 o 
   0   8   6       20.95       30.50      5.33 o 
   1   8   6        2.24        0.39      1.20 o 
   2   8   6        9.18        5.22      1.75 o 
   3   8   6       17.26       13.51      4.16 o 
   4   8   6      134.69      135.03      4.33 o 
   5   8   6       27.55       26.70      4.46 o 
   6   8   6       15.51       17.32      3.86 o 
  -4   9   6       13.95        9.03      5.43 o 
  -3   9   6        0.69        3.45      4.28 o 
  -2   9   6        2.83       -0.67      3.15 o 
  -1   9   6        3.54        2.67      2.41 o 
   0   9   6       31.49        2.05     32.77 o 
   1   9   6        0.17        0.20      1.69 o 
   2   9   6       55.04       46.37      6.23 o 
   3   9   6       38.15       35.15      4.96 o 
   4   9   6        4.93        5.88      2.40 o 
   5   9   6        5.18        0.79      2.64 o 
   6   9   6        2.14        2.96      3.79 o 
  -4  10   6        0.26       -3.76      6.26 o 
  -3  10   6        0.08       -0.42      3.89 o 
  -2  10   6       37.56       -0.77     38.15 o 
  -1  10   6        0.72       -1.85      2.42 o 
   0  10   6        1.57        0.61      2.33 o 
   1  10   6       17.34       14.93      2.44 o 
   2  10   6        4.32        3.15      5.79 o 
   3  10   6        0.10       -0.53      2.21 o 
   4  10   6        0.13       -1.31      3.19 o 
   5  10   6       39.04       35.37      5.46 o 
  -3  11   6        5.38        4.27      6.43 o 
  -2  11   6       14.86       19.08      9.20 o 
  -1  11   6        0.32        1.71      4.86 o 
   0  11   6       19.30       16.49     11.43 o 
   1  11   6        0.68       -2.00      9.17 o 
   2  11   6        3.43        0.50      5.37 o 
   3  11   6        0.02       -2.32      2.32 o 
   4  11   6        0.64        1.59      2.75 o 
   5  11   6        0.04       -2.40      3.56 o 
  -3  12   6        6.40        7.11      5.95 o 
  -2  12   6       35.68       25.08     24.34 o 
  -1  12   6       69.26      -13.19     35.46 o 
   0  12   6       66.34       63.16     21.55 o 
   1  12   6       13.30       18.39      6.25 o 
   2  12   6        9.60       10.78      5.48 o 
   3  12   6        0.07        1.30      3.30 o 
   4  12   6        0.02        0.93     13.79 o 
  -2  13   6        0.55      -11.20     47.43 o 
  -1  13   6       28.34       26.53     11.66 o 
   0  13   6        5.97        2.55      3.11 o 
   1  13   6        9.64        5.37     20.36 o 
   2  13   6       11.08        7.57      3.44 o 
   3  13   6       26.36       27.01      3.45 o 
   4  13   6        8.17        5.25      9.49 o 
  -1  14   6        2.24        0.27     52.21 o 
   0  14   6        5.17        6.96      6.49 o 
   1  14   6       16.75       16.25      4.85 o 
   2  14   6        4.17        2.03      8.27 o 
   3  14   6        0.14        0.74      3.85 o 
  -1 -12   7       31.25       36.40      7.20 o 
   0 -12   7       35.32       20.92      6.43 o 
   1 -12   7       11.36       14.99      5.63 o 
  -2 -11   7       28.94       33.64      6.73 o 
  -1 -11   7       91.85       87.60      8.11 o 
   0 -11   7       79.49       88.74      4.58 o 
   1 -11   7       86.08       84.45      4.56 o 
   2 -11   7       36.69       35.39      7.33 o 
   3 -11   7       28.79       18.17      4.52 o 
  -2 -10   7       64.50       75.29      7.87 o 
  -1 -10   7       40.39       37.76      3.50 o 
   0 -10   7      185.90      185.53      8.09 o 
   1 -10   7      154.65      154.93      5.29 o 
   2 -10   7       31.22       28.28      5.72 o 
   3 -10   7        0.87        4.08      3.91 o 
   4 -10   7        4.23        5.54      4.37 o 
  -2  -9   7       32.59       33.61      6.46 o 
  -1  -9   7      198.37      188.45      5.27 o 
   0  -9   7      384.84      370.57      7.09 o 
   1  -9   7      157.05      142.31      4.88 o 
   2  -9   7       66.29       66.58      3.78 o 
   3  -9   7       58.94       63.98      5.00 o 
   4  -9   7       29.87       30.10      4.90 o 
  -3  -8   7       10.06       10.46      6.26 o 
  -2  -8   7       83.51       87.43      5.08 o 
  -1  -8   7      319.64      311.19      6.26 o 
   0  -8   7      204.57      201.95      4.96 o 
   1  -8   7       39.52       49.98      3.13 o 
   2  -8   7      178.66      184.18      5.15 o 
   3  -8   7       81.79       93.61      8.83 o 
   4  -8   7        9.24       11.17      4.07 o 
   5  -8   7        2.37       -1.14      5.69 o 
  -4  -7   7        1.99        0.20      5.65 o 
  -3  -7   7       14.80       16.28      5.52 o 
  -2  -7   7      113.53      124.86      4.37 o 
  -1  -7   7      462.53      432.00      7.47 o 
   0  -7   7      713.86      626.99      8.68 o 
   1  -7   7     1036.16      894.58     11.07 o 
   2  -7   7      358.05      343.30      6.33 o 
   3  -7   7      172.89      172.34      9.94 o 
   4  -7   7       67.24       88.23     12.97 o 
   5  -7   7        2.56        8.11      5.79 o 
  -4  -6   7        0.99       -1.18      5.05 o 
  -3  -6   7       12.15       22.28      3.36 o 
  -2  -6   7      146.01      145.27      4.28 o 
  -1  -6   7      810.83      794.74     10.97 o 
   0  -6   7      405.00      356.17      6.01 o 
   1  -6   7      654.80      611.68      8.31 o 
   2  -6   7      616.44      599.44      8.38 o 
   3  -6   7      217.23      219.60      4.41 o 
   4  -6   7       26.52       29.38      2.87 o 
   5  -6   7        0.70       -2.56      4.84 o 
   6  -6   7       45.96       64.66      8.28 o 
  -4  -5   7        0.11        1.11      5.15 o 
  -3  -5   7       72.90       69.53      4.32 o 
  -2  -5   7      155.59      152.73      8.36 o 
  -1  -5   7      381.84      359.00      5.89 o 
   0  -5   7      411.25      360.91      5.76 o 
   1  -5   7     1062.85      935.41      9.13 o 
   2  -5   7      591.46      573.59      6.68 o 
   3  -5   7      196.84      200.36      4.01 o 
   4  -5   7       28.08       29.33      2.75 o 
   5  -5   7       12.07       15.73      3.65 o 
   6  -5   7        0.59        3.06      6.53 o 
  -5  -4   7        0.87       12.88     35.69 o 
  -4  -4   7       24.94       15.90      4.94 o 
  -3  -4   7        0.75        1.45      2.47 o 
  -2  -4   7       87.08       90.95      8.37 o 
  -1  -4   7      514.48      486.40      6.75 o 
   0  -4   7      484.50      440.17      6.84 o 
   1  -4   7      910.98      811.94      8.00 o 
   2  -4   7      576.90      563.70      7.83 o 
   3  -4   7      108.56       99.73      2.89 o 
   4  -4   7      203.53      212.77      4.16 o 
   5  -4   7       27.75       40.88      4.07 o 
   6  -4   7        0.73       -2.79      5.48 o 
  -5  -3   7       14.29       -9.62     29.91 o 
  -4  -3   7       13.59       14.96      3.91 o 
  -3  -3   7       77.82       79.65      3.93 o 
  -2  -3   7       14.02       17.61      2.69 o 
  -1  -3   7        2.99        0.29      2.46 o 
   0  -3   7      475.75      407.47      5.96 o 
   1  -3   7      481.48      431.85      5.01 o 
   2  -3   7     1468.66     1411.83     16.55 o 
   3  -3   7      727.22      747.95      6.92 o 
   4  -3   7     1963.41     2118.69     15.87 o 
   5  -3   7      169.68      199.09      4.80 o 
   6  -3   7        7.67        8.55      5.51 o 
  -5  -2   7        5.54        1.03      4.28 o 
  -4  -2   7       32.84       33.57     21.66 o 
  -3  -2   7       30.71       22.53      4.80 o 
  -2  -2   7        2.70        3.22      1.38 o 
  -1  -2   7        0.48        0.90      1.44 o 
   0  -2   7       11.69        4.88      1.32 o 
   1  -2   7      794.58      765.79      7.19 o 
   2  -2   7     2278.59     2273.80     16.12 o 
   3  -2   7     1216.37     1251.48      9.97 o 
   4  -2   7      267.65      297.92      4.08 o 
   5  -2   7        1.22        0.34      2.70 o 
   6  -2   7        4.93      -16.14     22.73 o 
  -6  -1   7        0.06       -6.75     33.16 o 
  -5  -1   7        0.93        6.63      4.03 o 
  -4  -1   7        0.19        3.20      3.89 o 
  -3  -1   7        3.57        5.25      3.10 o 
  -2  -1   7      104.85       91.87      5.73 o 
  -1  -1   7       13.55       12.28      1.85 o 
   0  -1   7      106.89       97.21      2.98 o 
   1  -1   7      395.31      356.25      5.27 o 
   2  -1   7       47.35       68.76      1.86 o 
   3  -1   7      657.13      665.38      6.30 o 
   4  -1   7      146.62      157.07      2.58 o 
   5  -1   7      104.50      117.54      2.60 o 
   6  -1   7        6.91        2.17     22.30 o 
   7  -1   7        0.57       -4.05     28.53 o 
  -6   0   7        3.61        8.27     31.46 o 
  -5   0   7        2.98        3.95      3.88 o 
  -4   0   7        4.45        5.49      2.38 o 
  -3   0   7       34.15       -5.06     14.40 o 
  -2   0   7        4.13        3.38      1.22 o 
  -1   0   7      399.68      423.86      3.94 o 
   0   0   7       99.31       92.82      3.65 o 
   1   0   7      109.66      102.10      1.88 o 
   2   0   7     1310.73     1323.31      8.78 o 
   3   0   7      486.62      514.60      4.84 o 
   4   0   7      282.33      297.64      3.73 o 
   5   0   7       95.03      101.36      2.70 o 
   6   0   7        9.80       -3.16     24.75 o 
   7   0   7        1.72       -9.04     26.44 o 
  -6   1   7        0.30        2.67      4.98 o 
  -5   1   7        9.76        6.45      4.24 o 
  -4   1   7        0.92        1.94      2.20 o 
  -3   1   7       23.27       15.82      6.92 o 
  -2   1   7        1.08        1.77      2.08 o 
  -1   1   7      286.15      310.25      3.15 o 
   0   1   7      104.37      113.00      2.74 o 
   1   1   7       50.66       42.28      1.32 o 
   2   1   7      137.80      135.68      2.12 o 
   3   1   7      189.30      200.76      2.80 o 
   4   1   7      248.24      238.38      3.34 o 
   5   1   7       66.49       72.83      2.70 o 
   6   1   7       36.65       46.75      9.37 o 
   7   1   7       45.97        2.62     30.10 o 
  -6   2   7        2.41        3.60     33.38 o 
  -5   2   7       17.41       15.07      7.22 o 
  -4   2   7       23.45       21.77     13.00 o 
  -3   2   7      165.54       18.42     25.46 o 
  -2   2   7      160.13      145.58     12.28 o 
  -1   2   7      282.56      255.44      3.35 o 
   0   2   7       75.48       80.31      1.65 o 
   1   2   7       84.68       96.31      1.81 o 
   2   2   7        1.01        0.52      0.75 o 
   3   2   7      307.96      293.96      3.45 o 
   4   2   7        4.36        3.09      1.39 o 
   5   2   7       11.73       16.28      2.42 o 
   6   2   7       19.14       20.46      4.40 o 
   7   2   7        0.09      -14.43     32.77 o 
  -5   3   7        3.48       -1.33      4.05 o 
  -4   3   7      104.28        1.75     21.07 o 
  -3   3   7        1.80        1.67      2.10 o 
  -2   3   7       49.77       47.59     15.58 o 
  -1   3   7       41.54       43.77      4.34 o 
   0   3   7     1458.32     1542.45     16.93 o 
   1   3   7      454.12      501.15      4.58 o 
   2   3   7        1.13       24.14      6.22 o 
   3   3   7        4.48        7.57      1.30 o 
   4   3   7       11.83       16.58      3.69 o 
   5   3   7      176.98      196.11      4.49 o 
   6   3   7        4.51        3.75      2.70 o 
   7   3   7        0.04        3.59      4.82 o 
  -5   4   7        2.41       -0.68      4.58 o 
  -4   4   7        1.00       -0.71      2.89 o 
  -3   4   7       26.66       -0.46     11.86 o 
  -2   4   7       21.12       21.79      6.45 o 
  -1   4   7       21.74       17.66      2.03 o 
   0   4   7       18.12       15.64      2.32 o 
   2   4   7       22.44       20.53      1.38 o 
   3   4   7       10.82       11.72      2.33 o 
   4   4   7      265.42      272.45      4.89 o 
   5   4   7       11.51       11.74      3.26 o 
   6   4   7        1.24       -1.82      3.20 o 
   7   4   7        0.14        2.05      5.19 o 
  -5   5   7        9.27        9.38      4.71 o 
  -4   5   7       10.00       18.86      8.21 o 
  -3   5   7        0.60        2.46      3.28 o 
  -2   5   7        2.59        1.83      2.25 o 
  -1   5   7      543.84      565.08      6.93 o 
   0   5   7      318.36      317.72      3.36 o 
   1   5   7        7.09        9.77      1.02 o 
   2   5   7      371.82      369.99      6.09 o 
   3   5   7       72.47       76.02     13.48 o 
   4   5   7        5.31        4.78      2.26 o 
   5   5   7       35.41       48.23     10.74 o 
   6   5   7       27.61       23.28      8.40 o 
   7   5   7        0.09       -3.80      5.30 o 
  -5   6   7        0.45       -2.85      4.99 o 
  -4   6   7        3.31        3.54      7.48 o 
  -3   6   7      173.49        7.61     23.85 o 
  -1   6   7      200.77      232.79      3.86 o 
   0   6   7      353.12      374.74      4.29 o 
   1   6   7      312.47      305.60      3.36 o 
   2   6   7      544.40      544.34      7.69 o 
   3   6   7        6.39        7.47      3.01 o 
   4   6   7       60.95       63.23      2.95 o 
   5   6   7        4.61        3.85      2.37 o 
   6   6   7        0.44        1.18      2.64 o 
  -5   7   7        0.42       -0.13      6.18 o 
  -4   7   7        0.03        1.46      6.47 o 
  -3   7   7       18.73       11.86     14.45 o 
  -2   7   7        1.05        0.51      2.21 o 
  -1   7   7      383.39      426.37      5.74 o 
   0   7   7       75.28       72.14      1.85 o 
   1   7   7      187.42      178.38      4.10 o 
   2   7   7      110.85      120.81     12.16 o 
   3   7   7      928.20      925.50     14.25 o 
   4   7   7      177.03      176.89      4.51 o 
   5   7   7        6.94        9.47      2.56 o 
   6   7   7        1.76        5.25      3.41 o 
  -4   8   7        1.29        2.33      7.94 o 
  -3   8   7        8.98       14.14      4.39 o 
  -2   8   7       36.06       -9.25     33.81 o 
  -1   8   7       41.75       37.79      8.67 o 
   0   8   7       36.26       42.26     10.63 o 
   1   8   7      201.22      222.88      3.61 o 
   2   8   7       72.91       77.51     13.78 o 
   3   8   7       72.04       67.41     15.08 o 
   4   8   7       28.92       19.49      4.89 o 
   5   8   7        1.96        1.68      2.59 o 
   6   8   7        1.69        0.47      3.53 o 
  -4   9   7        9.81        3.29      8.28 o 
  -3   9   7        0.07       -3.18      5.40 o 
  -2   9   7        8.02       12.57     10.92 o 
  -1   9   7       20.08       -4.64     29.30 o 
   0   9   7      216.78      223.42      5.31 o 
   1   9   7       98.81       98.63     12.24 o 
   2   9   7       12.77       14.05      5.47 o 
   3   9   7        6.35        9.37      2.49 o 
   4   9   7        2.49        0.86      5.20 o 
   5   9   7       19.60       21.72      5.55 o 
   6   9   7        0.76        1.31      3.76 o 
  -4  10   7        0.29       -0.84      5.00 o 
  -3  10   7        4.31        3.06      4.85 o 
  -2  10   7        3.85        2.98      5.57 o 
  -1  10   7       16.16       19.40     18.37 o 
   0  10   7       86.00       -8.28     36.80 o 
   1  10   7      127.09      127.99     21.37 o 
   2  10   7       16.90       19.19      4.73 o 
   3  10   7        9.48        9.92      4.79 o 
   4  10   7        9.99       14.03      4.37 o 
   5  10   7        4.79        1.66      3.48 o 
  -3  11   7        2.10        3.97      5.15 o 
  -2  11   7        5.66        1.04      3.99 o 
  -1  11   7        0.24      -23.41     38.11 o 
   0  11   7        0.80       -0.82      4.28 o 
   1  11   7        0.49       -1.27      2.53 o 
   2  11   7        1.58        2.46      2.69 o 
   3  11   7       15.51       14.55      2.83 o 
   4  11   7        5.29        5.99      2.85 o 
   5  11   7        0.06        2.42      3.62 o 
  -3  12   7        2.83       -5.25      5.25 o 
  -2  12   7        0.01        0.86      4.88 o 
  -1  12   7        3.38       -1.95     45.45 o 
   0  12   7       17.71       19.14      3.25 o 
   1  12   7        5.65        1.95      9.51 o 
   2  12   7       69.07       66.87     19.39 o 
   3  12   7        8.50        8.97      6.01 o 
   4  12   7        0.16       -1.42      3.46 o 
  -2  13   7        0.02       16.32     51.23 o 
  -1  13   7        0.31       13.62     51.57 o 
   0  13   7        3.54        8.63      3.32 o 
   1  13   7        1.56        0.67     11.81 o 
   2  13   7        0.42       -4.31      4.31 o 
   3  13   7        0.11       -3.91      6.36 o 
   4  13   7       13.00       11.32      9.41 o 
  -1  14   7        9.43       12.38     55.03 o 
   0  14   7       14.32       16.06      6.53 o 
   1  14   7        7.87        9.95      3.84 o 
   2  14   7        2.23       39.29     85.01 o 
   3  14   7       10.22        9.20      3.90 o 
  -2 -11   8        0.94       -2.15      5.82 o 
  -1 -11   8        9.65       11.91      5.92 o 
   0 -11   8        1.70        0.96      3.63 o 
   1 -11   8       51.14       39.56      3.88 o 
   2 -11   8       39.71       36.39      4.83 o 
  -2 -10   8        2.08        6.86      5.45 o 
  -1 -10   8        1.36        2.80      2.82 o 
   0 -10   8       93.15       91.50      5.52 o 
   1 -10   8       76.55       73.52      4.69 o 
   2 -10   8       68.00       76.33      5.21 o 
   3 -10   8       57.14       66.32      5.58 o 
  -2  -9   8       12.33       15.73      4.11 o 
  -1  -9   8       10.54        7.73      2.87 o 
   0  -9   8       15.36       14.68      2.94 o 
   1  -9   8       25.71       21.00      3.05 o 
   2  -9   8      123.09      129.32      5.15 o 
   3  -9   8      135.24      147.36      6.77 o 
   4  -9   8      106.79      129.09      8.17 o 
  -2  -8   8       38.12       43.01      5.52 o 
  -1  -8   8       29.74       32.72      4.47 o 
   0  -8   8        0.17       -0.13      2.34 o 
   1  -8   8      155.85      128.66      4.49 o 
   2  -8   8       91.92       82.00      3.99 o 
   3  -8   8       95.44       93.96      5.30 o 
   4  -8   8       81.32       93.57      5.93 o 
  -3  -7   8       12.84       17.43      5.99 o 
  -2  -7   8        2.12        2.33      2.39 o 
  -1  -7   8        7.38        9.11      2.39 o 
   0  -7   8       28.18       22.37      2.52 o 
   1  -7   8        5.54        7.97      2.20 o 
   2  -7   8      216.87      174.17      4.92 o 
   3  -7   8      168.68      171.55      5.67 o 
   4  -7   8       78.94       87.44      5.50 o 
   5  -7   8        5.74       13.31      4.21 o 
  -4  -6   8        0.89        0.54      5.32 o 
  -3  -6   8        1.58       -1.48      3.11 o 
  -2  -6   8       81.82       85.52      4.97 o 
  -1  -6   8        4.39        6.17      2.10 o 
   0  -6   8      100.90       91.93      3.53 o 
   1  -6   8        3.72        4.50      2.05 o 
   2  -6   8        9.12       10.68      1.86 o 
   3  -6   8      123.06      123.73      3.66 o 
   4  -6   8       95.73      108.18      4.38 o 
   5  -6   8       43.49       54.55      3.80 o 
  -4  -5   8       13.84       30.44      6.76 o 
  -3  -5   8       13.31       17.20      3.15 o 
  -2  -5   8       24.01       21.45      4.44 o 
  -1  -5   8        6.06        9.64      2.00 o 
   0  -5   8      789.89      760.26      9.54 o 
   1  -5   8       72.96       75.36      2.64 o 
   2  -5   8        1.27        3.11      1.57 o 
   3  -5   8       70.08       73.69      2.86 o 
   4  -5   8       44.03       60.53      3.38 o 
   5  -5   8       14.00       22.91      3.00 o 
   6  -5   8        1.74       -6.06      6.06 o 
  -4  -4   8        6.16        5.97      3.16 o 
  -3  -4   8      102.74      108.24      5.02 o 
  -2  -4   8      172.06      167.64      3.55 o 
  -1  -4   8     1507.24     1443.33     24.42 o 
   0  -4   8      125.64      124.27      2.94 o 
   1  -4   8      302.12      284.33      4.30 o 
   2  -4   8       84.74       82.91      2.69 o 
   3  -4   8        4.85        5.18      1.59 o 
   4  -4   8       12.08       16.27      2.65 o 
   5  -4   8       23.41       24.82      3.42 o 
   6  -4   8        0.46       -1.08      5.85 o 
  -4  -3   8       69.94       74.11      4.44 o 
  -3  -3   8      175.23      214.04     11.89 o 
  -2  -3   8      507.99      520.74     20.04 o 
  -1  -3   8      370.15      356.87      5.61 o 
   0  -3   8      226.44      229.87      3.68 o 
   1  -3   8      286.27      288.56      4.13 o 
   2  -3   8      204.81      201.63      3.54 o 
   3  -3   8      295.47      276.78      3.92 o 
   4  -3   8       71.40       63.32      2.38 o 
   5  -3   8       75.82      105.61      4.00 o 
   6  -3   8       10.81       17.56      5.58 o 
  -5  -2   8        0.09        0.64      4.37 o 
  -4  -2   8        0.21       -1.41      3.70 o 
  -3  -2   8       14.82       20.35      2.25 o 
  -2  -2   8      237.48      252.37      4.71 o 
  -1  -2   8      116.56      124.33      3.14 o 
   0  -2   8      342.24      332.36      4.26 o 
   1  -2   8      574.38      577.22      6.07 o 
   2  -2   8      447.58      428.59      4.65 o 
   3  -2   8      456.80      439.76      4.94 o 
   4  -2   8        7.08        8.53      1.51 o 
   5  -2   8        9.78        6.39      1.77 o 
  -5  -1   8        0.21       -1.00      4.20 o 
  -4  -1   8        5.38        5.08      3.85 o 
  -3  -1   8       41.10       50.19      8.92 o 
  -2  -1   8      317.67      345.88     10.48 o 
  -1  -1   8      844.22      837.65      6.84 o 
   0  -1   8      909.71      913.49      8.22 o 
   1  -1   8      321.19      313.97      4.04 o 
   2  -1   8      568.90      540.79      5.31 o 
   3  -1   8       98.65       96.06      2.40 o 
   4  -1   8        4.76        4.16      1.37 o 
   5  -1   8       12.81       21.43      1.98 o 
  -5   0   8        0.01       -2.10      6.54 o 
  -4   0   8        3.66        6.91      7.45 o 
  -2   0   8      109.30      122.03     13.18 o 
  -1   0   8      727.50      763.18      6.28 o 
   0   0   8     1470.61     1463.36     11.86 o 
   1   0   8     2024.98     2012.25     12.65 o 
   2   0   8      949.97     1003.22      7.64 o 
   3   0   8      138.84      137.42      2.30 o 
   4   0   8      135.69      133.81      2.48 o 
   5   0   8      129.80      125.01      2.96 o 
   6   0   8        4.85        4.95     46.46 o 
  -5   1   8        9.71       18.28      8.05 o 
  -4   1   8        0.37        0.31      2.86 o 
  -3   1   8        3.22        9.14      2.38 o 
  -2   1   8      185.66      227.18      8.56 o 
  -1   1   8      242.31      250.39      2.96 o 
   0   1   8      911.73      884.78      6.95 o 
   1   1   8      969.54      981.07      7.65 o 
   2   1   8      825.84      838.49      6.83 o 
   3   1   8      351.08      348.77      4.70 o 
   4   1   8       94.60       84.69      2.34 o 
   5   1   8       38.72       32.47      2.80 o 
   6   1   8        6.66        7.30      3.48 o 
   7   1   8        0.66        1.86     30.48 o 
  -5   2   8        8.91        4.10      9.88 o 
  -4   2   8        5.86       10.88      5.24 o 
  -3   2   8       20.60       -4.19     15.38 o 
  -2   2   8       88.34      131.24     10.78 o 
  -1   2   8      338.59      362.52      3.78 o 
   0   2   8     1690.99     1725.76     12.45 o 
   1   2   8     1017.80      992.19      7.74 o 
   2   2   8      418.43      394.79      4.04 o 
   3   2   8      125.84      127.85      2.44 o 
   4   2   8      219.60      225.06      4.16 o 
   5   2   8        5.15        5.46      1.87 o 
   6   2   8        0.13       -1.08      2.44 o 
   7   2   8        5.86        2.37      6.04 o 
  -5   3   8        0.53        6.04      4.87 o 
  -4   3   8       15.74        7.92      8.95 o 
  -3   3   8      105.05        8.01     33.40 o 
  -2   3   8        0.68       -0.28      3.10 o 
  -1   3   8      253.42      276.98      3.53 o 
   0   3   8       16.21       14.85      1.97 o 
   1   3   8      418.21      381.04      4.36 o 
   3   3   8      496.70      470.18      5.40 o 
   4   3   8      149.43      172.06      4.43 o 
   5   3   8        5.74        4.30      1.83 o 
   6   3   8        0.25        1.21      2.59 o 
   7   3   8        0.25       -1.12      6.85 o 
  -5   4   8        5.93        2.62      4.51 o 
  -4   4   8        5.06        5.77      4.73 o 
  -2   4   8       16.84       10.82      4.14 o 
  -1   4   8       47.48       57.84      5.76 o 
   2   4   8       96.99       84.62      5.07 o 
   3   4   8      192.32      174.22      3.28 o 
   4   4   8       20.76       25.88      4.23 o 
   5   4   8        6.05        3.90      2.16 o 
   6   4   8        0.35        0.80      2.22 o 
   7   4   8        0.20        1.54      5.10 o 
  -5   5   8        0.20       -1.59      4.89 o 
  -4   5   8        0.66        0.33      3.77 o 
  -3   5   8        0.47        3.67      2.51 o 
  -2   5   8      139.07       49.18     36.77 o 
  -1   5   8        8.74       12.14      1.86 o 
   0   5   8       92.30      100.22      3.27 o 
   2   5   8       20.41       15.30      1.25 o 
   3   5   8      163.66      166.69      3.65 o 
   4   5   8       43.72       44.28      8.01 o 
   5   5   8       34.28       47.02      9.44 o 
   6   5   8        0.14       -0.17      2.58 o 
  -5   6   8        8.13       10.16      8.93 o 
  -4   6   8       16.28        9.98      5.30 o 
  -3   6   8       16.55        7.44      2.91 o 
  -1   6   8       36.91       39.02     11.85 o 
   0   6   8      156.77      167.54      2.58 o 
   1   6   8      101.75       90.63      3.27 o 
   2   6   8     1144.93     1094.08      9.64 o 
   3   6   8      227.53      214.09      6.83 o 
   4   6   8       40.91       43.31      5.27 o 
   5   6   8        8.57       12.78      2.55 o 
   6   6   8       39.08       54.80     10.21 o 
  -5   7   8        5.98      -26.79     28.89 o 
  -4   7   8        0.56        0.04      5.43 o 
  -3   7   8        5.35       -0.55      3.71 o 
  -2   7   8        7.82        2.13      2.58 o 
  -1   7   8       34.62       62.68     14.48 o 
   0   7   8       78.05       89.25      9.96 o 
   1   7   8       73.97       77.95      9.06 o 
   2   7   8       36.30       30.65      3.86 o 
   3   7   8       36.33       31.77      4.93 o 
   4   7   8        1.36        1.84      2.17 o 
   5   7   8       12.94       15.18      2.78 o 
   6   7   8        4.25        4.35      3.41 o 
  -4   8   8        2.46        5.80      4.82 o 
  -3   8   8        2.05        4.84      4.61 o 
  -2   8   8       38.70       62.40     17.44 o 
  -1   8   8        0.13       -0.16      4.26 o 
   0   8   8      220.06      240.44      6.34 o 
   1   8   8       31.01       28.60      4.67 o 
   2   8   8       37.22       35.81      5.30 o 
   3   8   8      170.19      149.27     24.12 o 
   4   8   8       43.06       41.51      5.32 o 
   5   8   8        8.67        8.60      2.72 o 
   6   8   8        5.04        5.29      3.75 o 
  -4   9   8        1.20        0.22     11.72 o 
  -3   9   8        7.41        2.62     11.02 o 
  -2   9   8        4.54        4.89     10.41 o 
  -1   9   8       77.35       80.69     19.07 o 
   0   9   8       24.39       34.37     11.87 o 
   1   9   8       16.95       16.64      5.18 o 
   2   9   8       61.53       55.21     10.52 o 
   3   9   8       93.41       91.18     11.45 o 
   4   9   8       71.41       58.87      9.25 o 
   5   9   8        1.53       -1.42      2.72 o 
   6   9   8        3.26        2.31      3.82 o 
  -3  10   8        0.04        3.28      6.95 o 
  -2  10   8       11.51        5.67     14.85 o 
  -1  10   8        0.10       -0.64      4.89 o 
   0  10   8       25.40       21.27     25.33 o 
   1  10   8       12.63       11.15      4.52 o 
   2  10   8        0.58       -0.19      2.29 o 
   3  10   8        1.32        0.42      2.91 o 
   4  10   8        6.96        8.82      3.33 o 
   5  10   8       18.89       17.03      5.79 o 
  -3  11   8       12.86        7.72     10.19 o 
  -2  11   8        2.14        0.80      4.74 o 
  -1  11   8        0.17       -4.27     41.68 o 
   0  11   8        0.18       -0.31      5.84 o 
   1  11   8        0.46        3.19      2.74 o 
   2  11   8       17.96       15.82      2.61 o 
   3  11   8        1.03       -0.50      6.07 o 
   4  11   8       34.87       25.01      6.71 o 
   5  11   8        2.39       -3.65      3.65 o 
  -2  12   8        2.23        4.54     46.79 o 
  -1  12   8       15.80       -1.08     44.44 o 
   0  12   8        0.18        0.42      4.03 o 
   1  12   8        4.05        0.68      5.72 o 
   2  12   8        0.19       -5.26      5.94 o 
   3  12   8        2.33        0.91      2.87 o 
   4  12   8        0.73       -4.88      4.99 o 
  -2  13   8        0.08      -18.50     50.53 o 
  -1  13   8        7.03        7.20     46.93 o 
   0  13   8        8.64       12.34      3.62 o 
   1  13   8        4.65       -1.49     10.63 o 
   2  13   8        0.49       -2.28      6.60 o 
   3  13   8        3.03        1.45      3.13 o 
   4  13   8        0.03       -5.08      5.08 o 
   0  14   8       34.39       41.20     11.88 o 
   1  14   8       11.21       13.42     17.15 o 
   2  14   8        3.90       -3.65     11.24 o 
   0 -11   9       43.32       42.65      4.83 o 
   1 -11   9       40.83       32.71     10.55 o 
  -2 -10   9       91.39       84.37      8.54 o 
  -1 -10   9      144.31      159.78      9.30 o 
   0 -10   9       65.34       64.49      5.04 o 
   1 -10   9       83.42       82.60      4.55 o 
   2 -10   9       40.58       40.53      6.21 o 
   3 -10   9        1.12       -2.17      4.00 o 
  -2  -9   9       64.49       65.13      7.50 o 
  -1  -9   9       89.17       91.85      4.49 o 
   0  -9   9      236.50      219.71     10.55 o 
   1  -9   9      180.85      169.90      5.53 o 
   2  -9   9      137.62      125.60      5.18 o 
   3  -9   9       83.63       89.16      5.62 o 
   4  -9   9       50.26       46.18      6.14 o 
  -2  -8   9       28.52       34.82      3.63 o 
  -1  -8   9      203.37      198.89      5.62 o 
   0  -8   9      197.10      188.79      5.36 o 
   1  -8   9      263.43      249.88      5.95 o 
   2  -8   9      301.75      286.97      6.61 o 
   3  -8   9       76.09       72.11      5.04 o 
   4  -8   9        0.41       -0.76      6.51 o 
  -3  -7   9        6.13       -1.65      5.92 o 
  -2  -7   9       81.06       90.11      4.16 o 
  -1  -7   9      110.02      112.96      4.38 o 
   0  -7   9      211.19      202.49      5.25 o 
   1  -7   9      821.48      734.89     10.17 o 
   2  -7   9      309.28      285.26      6.33 o 
   3  -7   9       72.71       72.43      4.08 o 
   4  -7   9       45.25       46.80      4.77 o 
   5  -7   9       24.01       21.26      4.84 o 
  -3  -6   9       24.84       38.32      4.24 o 
  -2  -6   9       66.80       82.56      3.86 o 
  -1  -6   9      109.74      104.46      5.17 o 
   0  -6   9      219.73      204.86      7.04 o 
   1  -6   9      119.53      136.64      4.27 o 
   2  -6   9       42.35       50.11      2.61 o 
   3  -6   9      318.23      315.89      5.54 o 
   4  -6   9      110.43      114.23      4.58 o 
   5  -6   9        1.68       -0.54      2.82 o 
  -4  -5   9        0.34        1.99      3.53 o 
  -3  -5   9       21.88       27.34      3.87 o 
  -2  -5   9       41.53       45.96      3.86 o 
  -1  -5   9        3.60        3.41      2.13 o 
   0  -5   9      435.57      386.77      6.52 o 
   1  -5   9      401.71      361.99      7.03 o 
   2  -5   9     1152.32     1041.28     10.49 o 
   3  -5   9      310.32      308.49      5.22 o 
   4  -5   9      152.05      150.31      4.12 o 
   5  -5   9       41.38       45.36      4.06 o 
  -4  -4   9        1.18        1.04      3.20 o 
  -3  -4   9       11.21        8.03      3.58 o 
  -2  -4   9        8.41       11.50      4.23 o 
  -1  -4   9     1032.33      961.90     14.77 o 
   0  -4   9     1125.92     1052.63     10.17 o 
   1  -4   9      750.42      673.41      8.48 o 
   2  -4   9      413.60      403.30      5.50 o 
   3  -4   9      382.81      373.97      5.85 o 
   4  -4   9      139.67      141.11      3.84 o 
   5  -4   9       40.58       46.11      3.37 o 
   6  -4   9        1.00        8.21      6.36 o 
  -5  -3   9        0.12        2.86      4.68 o 
  -4  -3   9       36.43       31.39      4.64 o 
  -3  -3   9       10.85        7.74      2.86 o 
  -2  -3   9       63.46       58.44      4.81 o 
  -1  -3   9       44.63       41.15     10.97 o 
   0  -3   9        3.88        4.38      2.22 o 
   1  -3   9      654.41      601.28      6.70 o 
   2  -3   9      228.95      207.60      3.77 o 
   3  -3   9       88.44       86.60      2.92 o 
   4  -3   9      333.84      357.91      4.95 o 
   5  -3   9       66.62       76.69      3.69 o 
  -5  -2   9        0.67       -2.62      4.44 o 
  -4  -2   9        0.43       -3.73      3.73 o 
  -3  -2   9      121.72      105.68      3.91 o 
  -2  -2   9       20.39       15.71      2.07 o 
  -1  -2   9      117.66       56.19     32.29 o 
   0  -2   9      725.53      672.18      6.97 o 
   1  -2   9       42.27       36.90      1.84 o 
   2  -2   9      238.18      215.38      3.77 o 
   3  -2   9      171.46      160.86      3.12 o 
   4  -2   9        7.18        6.63      1.64 o 
   5  -2   9       45.33       39.97      2.75 o 
  -5  -1   9        0.02       -4.51      4.57 o 
  -4  -1   9        2.20        4.51      3.63 o 
  -3  -1   9       21.02       27.91      2.55 o 
  -2  -1   9       19.94       26.75      3.70 o 
  -1  -1   9       12.57       11.99      1.18 o 
   0  -1   9      116.30      121.40      2.66 o 
   1  -1   9      461.17      417.88      5.00 o 
   2  -1   9      294.47      257.30      3.56 o 
   3  -1   9      504.80      498.16      5.42 o 
   4  -1   9      124.70      136.59      3.08 o 
   5  -1   9      472.83      528.38      7.96 o 
  -5   0   9        8.45        5.25      4.78 o 
  -4   0   9       10.35        9.18      3.87 o 
  -3   0   9       40.81       31.73      2.96 o 
  -2   0   9      100.89      100.26      6.72 o 
  -1   0   9      180.09      176.23      4.67 o 
   0   0   9       31.86       39.22      2.36 o 
   1   0   9      143.93      126.76      2.07 o 
   2   0   9     1246.72     1244.69      9.86 o 
   3   0   9      802.48      775.80      7.12 o 
   4   0   9      270.90      292.81      4.14 o 
   5   0   9        1.13       -1.89      1.89 o 
   6   0   9        0.63       -3.25      3.25 o 
  -5   1   9        0.41       -2.32      4.04 o 
  -4   1   9        3.93        5.65      2.76 o 
  -3   1   9        3.94        2.54      2.30 o 
  -2   1   9       13.44       12.36      2.93 o 
  -1   1   9      173.65      156.12      3.04 o 
   0   1   9        6.10        6.34      0.98 o 
   1   1   9        6.22        6.56      0.95 o 
   2   1   9       99.86       83.75      2.08 o 
   3   1   9        1.92        1.95      1.15 o 
   4   1   9       48.36       56.44      2.32 o 
   5   1   9       20.37       25.11      2.03 o 
   6   1   9       15.00       18.90      2.58 o 
  -5   2   9        0.10        0.98      6.94 o 
  -4   2   9        0.11       -1.11      3.11 o 
  -3   2   9        2.23        3.41      2.35 o 
  -2   2   9        9.88        6.77      3.39 o 
  -1   2   9       31.58       31.57      1.46 o 
   0   2   9      100.59      119.93      2.49 o 
   1   2   9       18.06       17.70      1.31 o 
   2   2   9       39.73       38.13      2.23 o 
   3   2   9      220.76      212.58      3.42 o 
   4   2   9      190.82      176.18      4.67 o 
   5   2   9      103.65      113.95      3.35 o 
   6   2   9       16.34       17.30      2.42 o 
   7   2   9        4.96        5.99      4.95 o 
  -5   3   9       10.85       16.48      5.04 o 
  -4   3   9        4.09        0.02      5.23 o 
  -3   3   9        6.89        2.06      4.19 o 
  -2   3   9       36.97       33.09      9.32 o 
  -1   3   9        8.76       13.10      1.64 o 
   0   3   9      221.97      212.98      2.94 o 
   1   3   9       24.74       26.45      1.26 o 
   2   3   9        9.61       10.06      1.18 o 
   3   3   9       38.33       32.24      1.83 o 
   4   3   9       64.68       68.05      2.57 o 
   5   3   9       56.86       56.58      6.90 o 
   6   3   9       10.17        9.92      2.35 o 
  -5   4   9        6.70       20.10      5.66 o 
  -4   4   9        2.34        4.79      3.02 o 
  -3   4   9       15.86       18.46      4.73 o 
  -2   4   9      222.93      218.23      8.73 o 
  -1   4   9      116.47      109.99      3.07 o 
   0   4   9       44.09       42.41      1.67 o 
   1   4   9       11.88       16.47      5.27 o 
   2   4   9       29.38       29.41      1.32 o 
   3   4   9        2.87        4.16      1.42 o 
   4   4   9       44.56       45.47      6.08 o 
   5   4   9        0.25       -0.94      1.87 o 
   6   4   9        0.27        1.05      2.22 o 
  -5   5   9        1.52        2.76      5.40 o 
  -4   5   9        2.54        4.83      7.60 o 
  -3   5   9      131.21      -11.67     37.14 o 
  -2   5   9       53.52       67.38     17.16 o 
  -1   5   9      125.10      121.52      5.94 o 
   3   5   9        0.79       -0.81      1.39 o 
   4   5   9        9.26        7.93      1.90 o 
   5   5   9        0.56        2.35      2.06 o 
   6   5   9       17.48       16.93      3.52 o 
  -4   6   9        0.02        2.38      4.58 o 
  -3   6   9       52.79       50.82     11.49 o 
  -2   6   9       89.46      101.72     23.84 o 
  -1   6   9       75.72       82.44     54.66 o 
   0   6   9      111.76      106.39      2.28 o 
   2   6   9       55.59       59.85      2.81 o 
   3   6   9       88.08       86.41     12.60 o 
   4   6   9        1.83        0.60      2.03 o 
   5   6   9        6.90        4.82      3.15 o 
   6   6   9       25.69       27.56      4.24 o 
  -4   7   9        4.08        6.04      8.34 o 
  -3   7   9        9.99       18.37      9.76 o 
  -2   7   9       15.99       11.35      7.79 o 
  -1   7   9       26.65       32.33      9.74 o 
   0   7   9       67.91       64.18      5.97 o 
   1   7   9      140.75      127.17      9.36 o 
   2   7   9       65.44       62.57      7.31 o 
   3   7   9      154.55      145.71     19.46 o 
   4   7   9        6.98        6.35      2.30 o 
   5   7   9        1.45        1.88      2.55 o 
   6   7   9        4.44        2.12      3.46 o 
  -4   8   9        2.89       -5.94      9.10 o 
  -3   8   9       47.75       45.58     37.66 o 
  -2   8   9       74.78       95.80     20.91 o 
  -1   8   9      276.56      301.97      6.64 o 
   0   8   9       52.76       52.83     10.74 o 
   1   8   9       64.12       65.31      3.24 o 
   2   8   9      287.14      289.53      5.33 o 
   3   8   9       60.62       67.54     10.83 o 
   4   8   9        8.12        3.49      2.37 o 
   5   8   9        1.61       -2.09      2.61 o 
   6   8   9        2.89        2.32      5.76 o 
  -4   9   9        4.76        7.75     15.66 o 
  -3   9   9        0.05        5.57     11.17 o 
  -2   9   9       10.63        9.83      6.52 o 
  -1   9   9        1.81        2.80      4.20 o 
   0   9   9       49.14       48.42     17.79 o 
   1   9   9       33.20       35.25      7.54 o 
   2   9   9      161.66      172.93     21.33 o 
   3   9   9      148.58      147.79     22.73 o 
   4   9   9      225.29      200.69      6.45 o 
   5   9   9       19.67       13.15      5.87 o 
   6   9   9        0.13       -2.99      4.78 o 
  -3  10   9        3.31       -0.43      9.35 o 
  -2  10   9       11.64       15.82      4.55 o 
  -1  10   9       13.18       14.75      3.99 o 
   0  10   9       12.09       13.85      8.48 o 
   1  10   9       26.73       31.54     20.03 o 
   2  10   9        9.70        9.77      5.14 o 
   3  10   9       21.45       18.80      4.21 o 
   4  10   9        5.12        2.97      2.97 o 
   5  10   9        8.90        4.90      3.81 o 
  -3  11   9       13.10       18.52     11.29 o 
  -2  11   9        0.07        0.67      4.71 o 
  -1  11   9       17.26      -20.42     41.14 o 
   0  11   9       12.71       22.01      5.79 o 
   1  11   9        0.25        0.72      3.18 o 
   2  11   9        4.71        5.95      3.24 o 
   3  11   9        0.30       -1.14      3.83 o 
   4  11   9        3.81        1.63     13.59 o 
   5  11   9        3.25       -1.91      3.84 o 
  -2  12   9        0.34        3.46     50.53 o 
  -1  12   9       14.65        4.24     46.69 o 
   0  12   9        4.43        3.71      3.14 o 
   1  12   9       24.97       18.84     19.06 o 
   2  12   9       21.77       19.46     10.81 o 
   3  12   9        0.98       -1.02      5.27 o 
   4  12   9        5.41        1.79      7.75 o 
  -1  13   9       10.76        6.39     52.04 o 
   0  13   9        3.05        2.87      6.24 o 
   1  13   9        0.23       -0.32      7.32 o 
   2  13   9        5.25        3.82      4.45 o 
   3  13   9        0.28       -4.20      4.20 o 
   0  14   9        0.53        3.65      5.07 o 
   1  14   9        2.31        0.15     10.73 o 
   2  14   9        0.30       -2.02      3.68 o 
  -1 -10  10        3.15        6.38      3.82 o 
   0 -10  10       28.89       30.76      5.33 o 
   1 -10  10       33.99       35.62      5.30 o 
   2 -10  10      109.16      114.49      6.58 o 
  -2  -9  10       10.84       13.32      5.99 o 
  -1  -9  10        5.15       10.38      3.80 o 
   0  -9  10        0.86       -0.20      5.47 o 
   1  -9  10       18.99       21.14      3.33 o 
   2  -9  10       83.36       79.86      4.58 o 
   3  -9  10       43.08       43.85      5.10 o 
  -2  -8  10        0.29       -2.09      4.20 o 
  -1  -8  10        0.06        1.41      2.82 o 
   0  -8  10       11.34        9.08      2.77 o 
   1  -8  10       52.10       43.38      3.64 o 
   2  -8  10       91.95       82.87      4.31 o 
   3  -8  10       54.14       45.19      7.87 o 
   4  -8  10        7.03        6.70      7.17 o 
  -2  -7  10       33.55       30.55      4.27 o 
  -1  -7  10       35.19       38.91      3.30 o 
   0  -7  10        2.32       -1.56      2.44 o 
   1  -7  10       25.19       19.52      2.84 o 
   2  -7  10       27.79       25.43      3.11 o 
   3  -7  10       62.34       72.35      4.21 o 
   4  -7  10       87.82      106.00     13.99 o 
  -3  -6  10       31.65       33.13      5.47 o 
  -2  -6  10       45.83       42.87      4.22 o 
  -1  -6  10      132.39      132.67      5.87 o 
   0  -6  10       24.84       31.45      2.92 o 
   1  -6  10        1.09        0.24      2.77 o 
   2  -6  10       19.98       18.36      2.27 o 
   3  -6  10       29.02       33.18      3.32 o 
   4  -6  10       28.08       36.92      3.43 o 
   5  -6  10       33.51       44.90      3.89 o 
  -4  -5  10        0.53        0.30      4.84 o 
  -3  -5  10       25.85       24.38      3.96 o 
  -2  -5  10      118.46      114.88      5.68 o 
  -1  -5  10       15.25       17.64      2.54 o 
   0  -5  10       65.55       73.76      3.56 o 
   1  -5  10        0.53       -0.47      1.65 o 
   2  -5  10        0.08       -0.91      1.71 o 
   3  -5  10       40.57       39.47      2.68 o 
   4  -5  10       33.53       41.54      2.90 o 
   5  -5  10       42.82       57.55      3.99 o 
  -4  -4  10        1.04        5.47      3.85 o 
  -3  -4  10        1.39        1.65      3.32 o 
  -2  -4  10        1.68       -0.48      2.20 o 
  -1  -4  10      384.25      376.06      6.56 o 
   0  -4  10       50.71       49.85      2.93 o 
   1  -4  10      130.44      124.56      3.36 o 
   2  -4  10        3.05        5.17      1.74 o 
   3  -4  10        6.78        5.47      1.93 o 
   4  -4  10      100.57      101.23      3.61 o 
   5  -4  10       19.48       19.34      3.05 o 
  -4  -3  10        2.74        2.72      3.97 o 
  -3  -3  10        9.73        5.44      3.18 o 
  -2  -3  10       16.19       18.62      2.48 o 
  -1  -3  10        9.38        9.54      5.74 o 
   0  -3  10      197.31      183.80      3.70 o 
   1  -3  10      428.56      429.20      5.66 o 
   2  -3  10        1.57        3.58      1.59 o 
   3  -3  10      104.42      104.08      3.23 o 
   4  -3  10       17.92       23.05      2.10 o 
   5  -3  10        0.23        1.77      2.20 o 
  -4  -2  10        0.37        0.27      4.37 o 
  -3  -2  10       15.78       19.07      3.82 o 
  -2  -2  10      165.52      176.63      4.58 o 
  -1  -2  10      131.91      128.72      3.06 o 
   0  -2  10      822.68      811.07      8.82 o 
   1  -2  10      304.41      283.29      4.55 o 
   2  -2  10      151.53      146.27      3.27 o 
   3  -2  10       42.28       44.07      2.12 o 
   4  -2  10       13.15       10.94      1.84 o 
   5  -2  10       21.73       21.01      2.24 o 
   6  -2  10        0.35       -4.37      4.61 o 
  -5  -1  10        1.34        3.87      5.11 o 
  -4  -1  10       39.86       51.54      5.95 o 
  -3  -1  10      193.27      205.57      5.97 o 
  -2  -1  10       52.48       65.56      3.08 o 
  -1  -1  10      325.94      310.84      4.53 o 
   0  -1  10      665.45      651.55      6.90 o 
   1  -1  10      553.64      549.09      6.16 o 
   2  -1  10      803.19      780.02      7.28 o 
   3  -1  10      321.65      322.66      4.84 o 
   4  -1  10      155.86      150.39      3.37 o 
   5  -1  10        6.27        9.27      2.21 o 
   6  -1  10       19.81       27.68      3.80 o 
  -5   0  10        0.15       -2.62      5.01 o 
  -4   0  10        4.88        7.60      4.61 o 
  -3   0  10        0.22        3.55      2.63 o 
  -2   0  10       35.61       39.56      3.07 o 
  -1   0  10       61.40       73.29      2.45 o 
   0   0  10       32.65       41.49      1.86 o 
   1   0  10      726.58      707.30      7.87 o 
   2   0  10     1287.55     1259.70     10.93 o 
   3   0  10      186.00      185.68      3.37 o 
   4   0  10       58.37       59.98      2.32 o 
   5   0  10        6.85        5.43      2.04 o 
   6   0  10       10.90       10.67      2.52 o 
  -5   1  10       18.57       28.86      5.92 o 
  -4   1  10        0.33        1.69      3.00 o 
  -3   1  10       12.98       24.57      7.27 o 
  -2   1  10       36.84       45.73      5.77 o 
  -1   1  10      243.10      273.92      4.39 o 
   0   1  10      681.79      693.56      6.18 o 
   1   1  10      588.86      577.01      4.99 o 
   2   1  10       20.69       21.95      1.31 o 
   3   1  10      360.78      357.98      4.65 o 
   4   1  10       30.49       30.04      2.17 o 
   5   1  10        0.57        1.49      2.04 o 
   6   1  10       21.30       21.73      2.79 o 
  -5   2  10       18.95       15.51      5.11 o 
  -4   2  10        2.62       -0.73      3.14 o 
  -3   2  10       13.40       18.07      2.94 o 
  -2   2  10      110.55      135.82      4.63 o 
  -1   2  10      276.23      322.38      8.23 o 
   0   2  10      348.86      370.18      4.82 o 
   1   2  10      264.00      256.46      3.44 o 
   2   2  10      647.46      643.25      6.00 o 
   3   2  10      317.78      307.54      4.00 o 
   4   2  10      102.43      102.14      3.11 o 
   5   2  10       60.70       61.71      2.88 o 
   6   2  10       33.91       32.96      2.56 o 
  -5   3  10        8.92       12.98      5.21 o 
  -4   3  10        3.02       13.70      3.53 o 
  -3   3  10        4.43        1.09      2.62 o 
  -2   3  10        0.37        3.99      2.41 o 
  -1   3  10      130.77      142.29      6.42 o 
   0   3  10       29.41       32.64      1.53 o 
   1   3  10      290.47      296.36      3.70 o 
   2   3  10      438.43      433.95      5.22 o 
   3   3  10      333.30      320.73      4.63 o 
   4   3  10      191.45      177.77      3.81 o 
   5   3  10       43.39       44.16      3.51 o 
   6   3  10        1.63        1.57      2.32 o 
  -4   4  10        8.91       12.56      4.20 o 
  -3   4  10        0.56       -1.82      2.74 o 
  -2   4  10       46.83       72.19      3.85 o 
  -1   4  10        8.06       16.72      2.38 o 
   0   4  10      291.19      318.99      4.27 o 
   1   4  10      361.56      362.98      4.12 o 
   2   4  10      247.20      231.29      3.03 o 
   3   4  10      121.58      121.94      3.17 o 
   4   4  10        9.12       12.83      1.90 o 
   5   4  10       24.68       23.77      2.46 o 
   6   4  10        4.14        7.50      2.41 o 
  -4   5  10        0.10       -0.11      4.17 o 
  -3   5  10       16.32       26.21      9.28 o 
  -2   5  10       53.49       79.43     19.90 o 
  -1   5  10        4.98        9.16      2.19 o 
   0   5  10       22.00       25.25      2.11 o 
   1   5  10       28.79       27.57      2.03 o 
   2   5  10      223.07      215.35      3.31 o 
   3   5  10      161.92      161.61      3.22 o 
   4   5  10      107.24      107.74      3.29 o 
   5   5  10       49.80       53.00      2.97 o 
   6   5  10        0.63       -1.37      3.10 o 
  -4   6  10        0.90       -1.72      3.42 o 
  -3   6  10        0.72        2.98      3.20 o 
  -2   6  10       86.04       84.24     14.78 o 
  -1   6  10        1.43       -0.03      3.74 o 
   0   6  10        4.29        3.06      1.20 o 
   1   6  10       15.72       16.26      4.06 o 
   2   6  10       86.93       87.09      3.02 o 
   3   6  10       33.78       33.51      3.20 o 
   4   6  10       60.89       61.39      5.70 o 
   5   6  10        3.33       -0.57      2.13 o 
   6   6  10        0.21       -0.33      3.28 o 
  -4   7  10        2.37       -4.42      9.72 o 
  -3   7  10        4.22        3.63      3.17 o 
  -1   7  10        1.89        8.79      2.53 o 
   0   7  10       25.22       29.65      2.67 o 
   1   7  10       37.18       44.59      7.01 o 
   2   7  10        0.70        1.14      1.36 o 
   3   7  10       10.98        8.58      3.80 o 
   4   7  10       12.13       10.42      5.49 o 
   5   7  10        8.90       12.20      3.79 o 
   6   7  10        0.81       -3.31      3.34 o 
  -4   8  10        0.10       -4.50      5.22 o 
  -3   8  10       26.85       19.70     11.14 o 
  -2   8  10       54.42       46.59      9.32 o 
  -1   8  10        0.40       -0.73      2.62 o 
   0   8  10        3.83        2.22      2.44 o 
   1   8  10        2.77        1.66      3.02 o 
   2   8  10       18.06       18.72      2.04 o 
   3   8  10      147.33      120.25     17.52 o 
   4   8  10        7.76        5.42      3.37 o 
   5   8  10       19.98       21.17      5.95 o 
   6   8  10        5.16        3.37      3.73 o 
  -3   9  10        4.54        4.73      4.62 o 
  -2   9  10        2.74        0.31      3.06 o 
  -1   9  10       15.38       14.79      7.18 o 
   0   9  10       22.16       33.22      6.89 o 
   1   9  10       12.12       10.92      2.16 o 
   2   9  10        5.15        2.12      1.90 o 
   3   9  10       34.21       33.25      6.74 o 
   4   9  10        0.53        0.90      4.94 o 
   5   9  10        7.05        8.74      3.74 o 
  -3  10  10        0.14       -3.36     12.80 o 
  -2  10  10        0.34       -4.49      4.49 o 
  -1  10  10        4.65        8.72     14.35 o 
   0  10  10        0.90        1.12      2.82 o 
   1  10  10       44.59       43.76     12.20 o 
   2  10  10        6.30        2.44      5.90 o 
   3  10  10       26.27       21.37      4.72 o 
   4  10  10        2.87       -1.57      2.79 o 
   5  10  10        0.11       -2.29      3.58 o 
  -2  11  10        0.58        3.91      4.65 o 
  -1  11  10       10.18      -25.50     44.61 o 
   0  11  10       32.35       30.83      9.36 o 
   1  11  10       31.06       30.26     20.30 o 
   2  11  10       31.65       29.99      6.86 o 
   3  11  10       17.59       11.48      5.48 o 
   4  11  10        3.88        2.80      3.53 o 
  -2  12  10        0.11        9.55     53.45 o 
  -1  12  10        2.04       -7.47     52.07 o 
   0  12  10        0.23        0.68     10.26 o 
   1  12  10        3.35        2.18      3.17 o 
   2  12  10        0.36       -4.15      4.15 o 
   3  12  10        0.32        0.29      8.35 o 
   4  12  10        2.40       -1.57      3.71 o 
  -1  13  10        0.31        6.86     48.47 o 
   0  13  10        0.07        3.50     10.66 o 
   1  13  10        1.66        0.31      3.32 o 
   2  13  10        1.27        0.31      3.50 o 
   3  13  10        1.47        1.17      3.92 o 
  -1  -9  11        4.01        5.10      3.63 o 
   0  -9  11       47.59       44.49      4.53 o 
   1  -9  11      122.15      120.04      6.14 o 
   2  -9  11      100.45      111.30      7.42 o 
  -2  -8  11        8.84       18.13      5.85 o 
  -1  -8  11      110.79      123.92      6.15 o 
   0  -8  11      217.57      215.14      7.16 o 
   1  -8  11      139.47      132.77      5.13 o 
   2  -8  11      104.13      105.32      7.81 o 
   3  -8  11       44.38       46.11      4.96 o 
  -2  -7  11       33.36       38.42      5.72 o 
  -1  -7  11      111.67      113.29      4.96 o 
   0  -7  11      167.17      156.97      6.80 o 
   1  -7  11      275.86      229.59      5.93 o 
   2  -7  11      235.85      218.61      5.99 o 
   3  -7  11      180.06      186.48      6.07 o 
   4  -7  11      104.75      115.48      6.56 o 
  -3  -6  11       35.29       41.61      6.29 o 
  -2  -6  11       49.79       67.63      5.20 o 
  -1  -6  11       93.33       97.22      4.43 o 
   0  -6  11      345.08      306.86      7.60 o 
   1  -6  11      365.75      320.72      6.71 o 
   2  -6  11      231.10      225.78      4.89 o 
   3  -6  11      249.01      248.34      6.49 o 
   4  -6  11       90.85       87.08      4.49 o 
  -3  -5  11        0.41       -0.43      3.81 o 
  -2  -5  11        7.15       15.20      3.60 o 
  -1  -5  11      113.77      118.78      4.61 o 
   0  -5  11      260.74      251.43      7.31 o 
   1  -5  11      245.44      224.04      4.61 o 
   2  -5  11      934.23      842.55      9.57 o 
   3  -5  11      286.34      271.03      5.27 o 
   4  -5  11       56.84       59.14      3.32 o 
   5  -5  11       18.10       21.56      3.55 o 
  -4  -4  11        0.76       -2.09      5.08 o 
  -3  -4  11       10.68       16.50      3.82 o 
  -2  -4  11       13.92       27.62      4.15 o 
  -1  -4  11       59.03       64.01      3.36 o 
   0  -4  11       48.80       53.45      2.86 o 
   1  -4  11      206.03      201.19      4.41 o 
   2  -4  11      163.22      167.78      4.03 o 
   3  -4  11      126.76      121.46      3.74 o 
   4  -4  11      144.05      143.77      4.19 o 
   5  -4  11       29.43       36.32      3.65 o 
  -4  -3  11        0.02        2.09      4.78 o 
  -3  -3  11        2.10        5.56      3.56 o 
  -2  -3  11       16.77       25.00      2.76 o 
  -1  -3  11        1.03       -1.22      1.65 o 
   0  -3  11      209.22      199.27      4.01 o 
   1  -3  11      310.51      288.37      4.75 o 
   2  -3  11      411.80      362.50      5.41 o 
   3  -3  11      695.70      658.60      9.72 o 
   4  -3  11      102.71      107.22      3.69 o 
   5  -3  11        9.96        8.40      2.25 o 
   6  -3  11        4.03       -0.46      3.43 o 
  -4  -2  11        1.97        8.24      4.91 o 
  -3  -2  11        1.21       -3.10      3.10 o 
  -2  -2  11        0.28       -1.63      2.22 o 
  -1  -2  11        1.21        3.17      1.36 o 
   0  -2  11     1408.66     1338.86     12.18 o 
   1  -2  11      433.16      385.09      5.33 o 
   2  -2  11      334.36      297.91      4.76 o 
   3  -2  11      211.59      212.51      5.77 o 
   4  -2  11      128.22      130.11      3.40 o 
   5  -2  11       34.54       40.83      2.66 o 
   6  -2  11        6.67        9.30      3.67 o 
  -4  -1  11       11.35        3.33      4.81 o 
  -3  -1  11       38.57       33.59      3.40 o 
  -2  -1  11        0.84        0.46      2.06 o 
  -1  -1  11       18.35       24.21      1.89 o 
   0  -1  11       33.52       29.88      1.90 o 
   1  -1  11       24.07       30.17      2.30 o 
   2  -1  11       87.08       77.19      2.92 o 
   3  -1  11       52.60       52.36      2.25 o 
   4  -1  11      126.85      138.30      3.36 o 
   5  -1  11      457.28      505.60      7.55 o 
   6  -1  11       28.00       31.21      4.03 o 
  -4   0  11        3.68       -3.23      4.64 o 
  -3   0  11        9.01        6.12      3.35 o 
  -2   0  11       74.39       62.41      3.04 o 
  -1   0  11        1.02       -0.41      1.77 o 
   0   0  11       22.81       25.64      1.59 o 
   1   0  11      179.66      164.11      3.91 o 
   2   0  11        4.91        4.56      1.40 o 
   3   0  11       17.21       16.75      1.70 o 
   4   0  11      205.02      214.52      4.50 o 
   5   0  11        6.15        4.74      2.14 o 
   6   0  11        7.87        6.85      2.58 o 
  -4   1  11        0.04       -0.17      4.34 o 
  -3   1  11        0.10        0.94      2.85 o 
  -2   1  11        0.31       -2.16      2.29 o 
  -1   1  11       13.77       11.25      2.47 o 
   0   1  11        7.12        6.61      1.28 o 
   1   1  11       11.33       12.05      1.23 o 
   2   1  11       32.97       28.65      1.71 o 
   3   1  11       39.52       35.49      1.92 o 
   4   1  11       43.09       50.12      2.59 o 
   5   1  11       18.03       22.35      2.47 o 
   6   1  11       71.22       86.80      3.75 o 
  -4   2  11        1.98        4.96      3.40 o 
  -3   2  11       20.04       21.96      3.78 o 
  -2   2  11      138.79      116.29      5.42 o 
  -1   2  11       97.64       95.33      4.56 o 
   0   2  11       62.32       57.63      1.93 o 
   1   2  11        1.32        0.57      1.18 o 
   2   2  11      113.97      107.53      2.58 o 
   3   2  11      296.15      291.65      4.47 o 
   4   2  11       20.24       25.42      2.10 o 
   5   2  11       24.39       29.52      3.11 o 
   6   2  11        1.80        9.18      2.53 o 
  -4   3  11        0.08       -0.91      3.26 o 
  -3   3  11       26.24       21.23      3.21 o 
  -2   3  11       16.55       11.66      3.08 o 
  -1   3  11       27.15       21.03      2.07 o 
   0   3  11      212.96      194.26      3.63 o 
   1   3  11        2.20        2.60      1.20 o 
   2   3  11        0.24       -0.79      0.79 o 
   3   3  11       10.43        9.64      1.72 o 
   4   3  11        2.24        1.15      1.76 o 
   5   3  11        1.57        0.24      2.10 o 
   6   3  11        3.52        5.00      3.20 o 
  -4   4  11       22.96       31.89      4.25 o 
  -3   4  11        0.13        2.03      2.99 o 
  -2   4  11        5.35        3.90      2.57 o 
  -1   4  11       52.69       43.69      4.52 o 
   0   4  11       33.49       29.98      1.65 o 
   1   4  11        9.01        9.26      1.29 o 
   2   4  11        0.49        0.15      1.14 o 
   3   4  11       26.24       21.56      1.99 o 
   4   4  11       21.02       18.17      2.12 o 
   5   4  11       26.15       25.26      2.61 o 
   6   4  11       14.02       14.41      4.09 o 
  -4   5  11       33.09       39.07      5.37 o 
  -3   5  11        1.23        0.13      4.56 o 
  -2   5  11        8.83        7.95      2.81 o 
  -1   5  11        5.68        1.21      2.24 o 
   0   5  11       15.90       17.46      2.33 o 
   1   5  11      160.03      153.19      2.95 o 
   2   5  11        2.19        2.04      1.32 o 
   3   5  11        2.77       -1.02      1.42 o 
   4   5  11        6.92        5.22      1.96 o 
   5   5  11       27.03       31.08      4.10 o 
   6   5  11        3.91        3.43      7.80 o 
  -4   6  11        7.56        9.59      3.70 o 
  -3   6  11        0.99        0.71      3.20 o 
  -2   6  11       10.62       12.41      3.02 o 
  -1   6  11       57.35       64.19     10.78 o 
   0   6  11       66.19       61.79      2.33 o 
   1   6  11       18.56       18.92      1.61 o 
   2   6  11       14.78       16.14      1.62 o 
   3   6  11       12.53       11.84      2.03 o 
   4   6  11        0.15       -0.49      1.95 o 
   5   6  11        8.17        5.66      2.43 o 
   6   6  11        0.37       -2.24      3.41 o 
  -4   7  11        1.89        6.96      5.15 o 
  -3   7  11        0.06       -0.24      3.29 o 
  -2   7  11       49.78       56.97      4.25 o 
  -1   7  11        1.80        4.28      2.79 o 
   0   7  11       62.46       65.86      2.87 o 
   1   7  11      154.88      148.13      3.08 o 
   2   7  11      153.84      152.72      3.18 o 
   3   7  11       90.79       88.72      3.28 o 
   4   7  11        0.24       -0.78      1.99 o 
   5   7  11       12.56       14.13      2.64 o 
   6   7  11        2.37       -1.05      3.54 o 
  -3   8  11        0.30        1.68      3.42 o 
  -2   8  11        7.40        2.52      3.36 o 
  -1   8  11      154.98      166.32      5.73 o 
   0   8  11      105.02      119.33     17.51 o 
   1   8  11       44.52       45.48      5.60 o 
   2   8  11       28.05       26.58      2.29 o 
   3   8  11        1.16       -0.86      1.99 o 
   4   8  11        4.35        2.52      2.34 o 
   5   8  11        1.38        2.82      3.83 o 
  -3   9  11        0.17        6.39      5.25 o 
  -2   9  11        0.15        1.65      6.66 o 
  -1   9  11       24.64       22.65      3.46 o 
   0   9  11        3.58        3.00      3.38 o 
   1   9  11        0.38       -1.79      2.81 o 
   2   9  11        8.17        6.33      2.06 o 
   3   9  11       17.05       12.22      2.41 o 
   4   9  11       48.36       46.51      5.62 o 
   5   9  11        7.75        4.11      3.73 o 
  -2  10  11       11.55       17.29      3.85 o 
  -1  10  11       16.26       22.32     13.24 o 
   0  10  11       21.82       25.93      6.11 o 
   1  10  11       76.33       84.44     11.21 o 
   2  10  11       28.85       31.71      3.57 o 
   3  10  11       51.29       51.01      8.94 o 
   4  10  11       11.69        5.78      3.50 o 
   5  10  11       16.45        9.71      4.07 o 
  -2  11  11        0.48        1.57      5.25 o 
  -1  11  11        1.00        4.61     10.50 o 
   0  11  11        1.54       -0.51     13.14 o 
   1  11  11       18.80       22.26      5.96 o 
   2  11  11       28.21       32.52      4.91 o 
   3  11  11       24.43       26.44      7.68 o 
   4  11  11       20.49       21.34     13.51 o 
  -1  12  11        1.80        1.08     54.29 o 
   0  12  11        0.80        4.18      5.03 o 
   1  12  11        2.09        3.27      9.37 o 
   2  12  11       13.09       12.93      3.76 o 
   3  12  11        1.73        0.75      2.95 o 
   4  12  11        0.48       -1.51      4.98 o 
   0  13  11        0.21        4.42      9.97 o 
   1  13  11        0.02        0.41      3.42 o 
   2  13  11        8.64        2.94      3.74 o 
   1  -9  12       40.01       36.67      7.03 o 
  -1  -8  12        3.77        2.84      3.83 o 
   0  -8  12       24.29       26.80      4.36 o 
   1  -8  12       25.34       21.02      4.27 o 
   2  -8  12       16.53       12.63      4.61 o 
   3  -8  12       62.84       51.97      7.70 o 
  -2  -7  12       47.30       40.80      6.73 o 
  -1  -7  12       27.40       29.09      4.13 o 
   0  -7  12       14.49       16.68      3.95 o 
   1  -7  12        0.17        0.71      2.93 o 
   2  -7  12       13.83       10.38      3.12 o 
   3  -7  12       30.07       29.32      4.55 o 
  -2  -6  12        0.28        0.87      5.21 o 
  -1  -6  12        8.93       12.25      3.12 o 
   0  -6  12        2.31       -2.65      2.65 o 
   1  -6  12       15.65       17.58      3.08 o 
   2  -6  12        8.31        6.49      2.37 o 
   3  -6  12       26.77       19.72      2.77 o 
   4  -6  12       21.03       26.00      3.46 o 
  -3  -5  12        0.66       -0.64      5.18 o 
  -2  -5  12       19.83       24.85      4.33 o 
  -1  -5  12       23.09       24.14      3.11 o 
   0  -5  12       25.77       28.22      3.12 o 
   1  -5  12        3.60        5.68      2.11 o 
   2  -5  12        8.57        6.40      2.22 o 
   3  -5  12       27.73       26.04      3.70 o 
   4  -5  12       27.49       28.63      3.02 o 
   5  -5  12       26.47       30.44      7.20 o 
  -3  -4  12       15.91       17.71      8.38 o 
  -2  -4  12       35.03       38.86      5.25 o 
  -1  -4  12       21.93       28.26      3.07 o 
   0  -4  12       63.12       66.87      3.00 o 
   1  -4  12       50.02       56.64      2.86 o 
   2  -4  12        4.80        7.87      2.12 o 
   3  -4  12       10.18        8.67      2.29 o 
   4  -4  12        9.69       10.40      2.56 o 
   5  -4  12       15.98       23.67      3.53 o 
  -3  -3  12       37.61       50.98      4.98 o 
  -2  -3  12       51.31       52.44      3.46 o 
  -1  -3  12       93.80       98.16      4.20 o 
   0  -3  12      129.72      121.95      3.52 o 
   1  -3  12       97.46      103.78      5.32 o 
   2  -3  12       72.10       77.63      3.09 o 
   3  -3  12        0.91       -0.26      1.91 o 
   4  -3  12        1.90        2.35      2.21 o 
   5  -3  12        8.24        4.91      2.62 o 
  -4  -2  12        0.59       -1.48      4.37 o 
  -3  -2  12        2.98        3.63      4.57 o 
  -2  -2  12       19.63       21.56      2.86 o 
  -1  -2  12      144.37      150.03      8.98 o 
   0  -2  12      345.72      342.85      5.22 o 
   1  -2  12       39.36       38.62      2.34 o 
   2  -2  12       61.92       62.13      2.79 o 
   3  -2  12       26.03       26.78      2.41 o 
   4  -2  12        6.07        5.36      1.94 o 
   5  -2  12        8.44        8.72      2.33 o 
  -4  -1  12       12.63       10.29      4.78 o 
  -3  -1  12        0.68        0.01      2.89 o 
  -2  -1  12        0.50        1.37      2.37 o 
  -1  -1  12       74.20       79.70      3.57 o 
   0  -1  12       49.33       49.90      2.36 o 
   1  -1  12      157.42      152.86      3.59 o 
   2  -1  12        3.31        7.46      1.77 o 
   3  -1  12        4.62        2.77      1.64 o 
   4  -1  12        0.32        1.20      1.89 o 
   5  -1  12        0.47        2.40      2.26 o 
   6  -1  12        0.05        0.40      5.10 o 
  -4   0  12        3.22        0.54      5.11 o 
  -3   0  12        6.47        4.33      3.02 o 
  -2   0  12       15.35       18.83      2.91 o 
  -1   0  12      157.68      167.02      7.18 o 
   0   0  12       92.14       91.29      2.67 o 
   1   0  12       30.67       33.80      2.12 o 
   2   0  12      118.69      112.27      2.89 o 
   3   0  12       46.44       46.54      2.26 o 
   4   0  12       14.96       15.30      2.04 o 
   5   0  12        0.45        0.29      2.15 o 
   6   0  12       19.37       14.34      3.85 o 
  -4   1  12        0.05        3.63      5.11 o 
  -3   1  12       32.63       46.37      4.10 o 
  -2   1  12       65.35       79.84      4.27 o 
  -1   1  12       14.17       19.44      2.50 o 
   0   1  12      235.98      244.15      3.70 o 
   1   1  12     1115.37     1061.85     10.09 o 
   2   1  12      419.39      417.64      5.07 o 
   3   1  12      246.17      240.92      3.98 o 
   4   1  12       30.70       31.57      3.77 o 
   5   1  12       55.39       55.94      3.20 o 
   6   1  12       12.09       18.53      3.92 o 
  -4   2  12        0.04        1.28      3.52 o 
  -3   2  12        0.40        1.58      3.16 o 
  -2   2  12        2.17        1.21      2.58 o 
  -1   2  12        3.46        9.33      2.15 o 
   0   2  12      102.32      116.34      3.18 o 
   1   2  12      174.20      183.47      2.92 o 
   2   2  12      475.15      462.98      5.23 o 
   3   2  12      319.95      298.98      5.76 o 
   4   2  12        6.17        8.91      2.38 o 
   5   2  12        0.64        3.05      2.27 o 
   6   2  12       27.02       37.12      4.40 o 
  -4   3  12       12.56       19.17      3.89 o 
  -3   3  12        0.59        5.75      3.20 o 
  -2   3  12        0.40        3.11      2.69 o 
   0   3  12      141.26      154.51      2.94 o 
   1   3  12      235.05      234.76      3.30 o 
   2   3  12      254.50      245.11      3.39 o 
   3   3  12        2.53        2.65      1.68 o 
   4   3  12       61.07       66.93      3.74 o 
   5   3  12        8.84        8.15      2.86 o 
   6   3  12        0.16        0.98      4.51 o 
  -4   4  12        5.15        6.12      4.71 o 
  -3   4  12        3.77        3.35      3.02 o 
  -2   4  12       50.95       64.94      4.34 o 
  -1   4  12       81.91       98.91      4.78 o 
   0   4  12       82.39       98.30      3.02 o 
   1   4  12      107.44      111.61      2.49 o 
   2   4  12       87.10       79.48      2.89 o 
   3   4  12      179.45      175.54      3.48 o 
   4   4  12       88.68       88.78      3.28 o 
   5   4  12       20.03       21.11      2.63 o 
   6   4  12        0.61        1.10      3.29 o 
  -4   5  12        2.02        4.91      3.78 o 
  -3   5  12        3.51        9.76      3.47 o 
  -2   5  12        0.91        0.82      2.95 o 
  -1   5  12        2.53        3.14      2.44 o 
   0   5  12       21.94       30.24      1.79 o 
   1   5  12       20.56       20.98      1.57 o 
   2   5  12       66.48       72.10      2.38 o 
   3   5  12      142.36      148.95      3.30 o 
   4   5  12      129.70      125.03      3.85 o 
   5   5  12       29.92       26.43      2.85 o 
   6   5  12        2.35       -1.07      3.47 o 
  -3   6  12        2.71        1.62      3.45 o 
  -2   6  12       34.07       19.55      3.29 o 
  -1   6  12       33.89       48.61      9.35 o 
   0   6  12        4.08       10.46      1.96 o 
   1   6  12       44.17       47.54      2.13 o 
   2   6  12       27.14       31.90      1.95 o 
   3   6  12       25.83       23.87      2.62 o 
   4   6  12        8.82        9.88      2.35 o 
   5   6  12        0.64       -3.06      3.10 o 
   6   6  12        1.46        1.41      3.72 o 
  -3   7  12        4.32       -0.58      3.47 o 
  -2   7  12       56.97       75.11      6.80 o 
  -1   7  12        0.36        2.09      2.72 o 
   0   7  12        2.45        1.18      1.89 o 
   1   7  12        1.29        2.53      1.58 o 
   2   7  12       41.46       37.34      2.26 o 
   3   7  12       49.01       45.96      2.76 o 
   4   7  12       19.40       14.22      2.95 o 
   5   7  12       18.88       17.74      7.85 o 
  -3   8  12        5.15        6.17      3.85 o 
  -2   8  12        5.56        5.16      3.55 o 
  -1   8  12       45.72       51.30      4.11 o 
   0   8  12        0.47       -1.68      4.07 o 
   1   8  12        0.36        2.88      2.13 o 
   2   8  12        1.98        1.18      1.67 o 
   3   8  12       78.47       76.48      4.88 o 
   4   8  12        1.94        2.75      2.51 o 
   5   8  12        1.09       -0.42      3.41 o 
  -2   9  12        0.30       -0.82      3.41 o 
  -1   9  12       16.67       26.81      3.82 o 
   0   9  12        1.00        0.57      4.24 o 
   1   9  12        0.08       -2.20      3.18 o 
   2   9  12       35.12       35.28      2.65 o 
   3   9  12       11.22        7.71      2.67 o 
   4   9  12        2.86        1.67      2.39 o 
   5   9  12        0.14        2.97      3.94 o 
  -2  10  12        0.53       -2.12      3.54 o 
  -1  10  12        8.27        7.40      4.78 o 
   0  10  12        0.25       -2.09      4.47 o 
   1  10  12       17.96       16.12      2.64 o 
   2  10  12       21.67       20.63      2.98 o 
   3  10  12        7.09        6.55      2.49 o 
   4  10  12       37.21       27.03      4.27 o 
  -1  11  12        1.41        6.93     12.80 o 
   0  11  12       18.91       16.49      7.60 o 
   1  11  12        1.05        0.39      3.03 o 
   2  11  12        4.56        6.03      3.79 o 
   3  11  12        0.20       -1.17      4.36 o 
   4  11  12        5.70        0.29      3.78 o 
   0  12  12        9.62       12.25      5.11 o 
   1  12  12        0.10       -1.01      4.15 o 
   2  12  12        3.39        1.27      3.54 o 
   3  12  12        1.02        2.73      5.71 o 
   1  13  12        0.05       -4.51      4.51 o 
   1  -8  13      106.06       96.31      8.71 o 
  -1  -7  13        4.19       10.01      6.24 o 
   0  -7  13       14.78        9.93      4.09 o 
   1  -7  13      120.74      114.94      6.10 o 
   2  -7  13       89.81       70.38      6.93 o 
   3  -7  13       47.88       40.77      7.43 o 
  -2  -6  13        7.04       14.63      6.16 o 
  -1  -6  13       16.98       21.66      6.09 o 
   0  -6  13      100.55      105.18      5.70 o 
   1  -6  13      194.72      189.19      6.95 o 
   2  -6  13      168.73      160.22      5.30 o 
   3  -6  13       64.69       62.18      4.12 o 
  -2  -5  13        3.62        0.64      4.68 o 
  -1  -5  13       45.42       39.68      4.23 o 
   0  -5  13       93.09       85.46      4.71 o 
   1  -5  13      169.33      162.41      4.54 o 
   2  -5  13      228.19      222.53      5.12 o 
   3  -5  13      147.95      148.61      4.61 o 
   4  -5  13      115.05      112.52      4.99 o 
  -3  -4  13        6.40        9.96      5.55 o 
  -2  -4  13       53.96       73.49      5.42 o 
  -1  -4  13       16.07       17.69      3.00 o 
   0  -4  13      121.76      115.25      4.16 o 
   1  -4  13      281.19      255.95      5.16 o 
   2  -4  13      174.12      167.06      4.38 o 
   3  -4  13      127.70      135.61      4.24 o 
   4  -4  13      138.19      140.49      4.69 o 
  -3  -3  13        1.09        0.98      4.64 o 
  -2  -3  13        6.27        6.67      2.92 o 
  -1  -3  13       51.97       58.10      3.60 o 
   0  -3  13      106.26      107.40      3.63 o 
   1  -3  13      222.18      219.85      4.65 o 
   2  -3  13      183.05      165.21      4.21 o 
   3  -3  13      529.24      468.45      6.88 o 
   4  -3  13      122.54      115.48      4.09 o 
   5  -3  13       34.94       33.66      3.64 o 
  -3  -2  13        5.01        7.10      4.95 o 
  -2  -2  13        8.73       19.40      3.64 o 
  -1  -2  13        2.02       -2.29      2.29 o 
   0  -2  13       98.51      109.23      5.41 o 
   1  -2  13      104.83       94.99      3.33 o 
   2  -2  13      293.59      275.51      5.01 o 
   3  -2  13       66.60       66.32      3.11 o 
   4  -2  13       62.98       65.85      3.34 o 
   5  -2  13       31.09       30.70      4.18 o 
  -3  -1  13        0.05       -4.14      4.14 o 
  -2  -1  13        3.03       -0.35      2.49 o 
  -1  -1  13        4.36        3.80      2.48 o 
   0  -1  13       27.69       22.98      1.95 o 
   1  -1  13       68.22       67.84      2.85 o 
   2  -1  13      196.38      187.30      4.10 o 
   3  -1  13      200.31      185.40      4.30 o 
   4  -1  13       87.43       80.03      3.27 o 
   5  -1  13        4.17        4.89      3.40 o 
  -3   0  13        1.14       -3.21      3.21 o 
  -2   0  13       14.48       11.58      3.30 o 
  -1   0  13        1.91        3.68      2.28 o 
   0   0  13        0.82        0.73      1.49 o 
   1   0  13      563.79      549.89      6.83 o 
   2   0  13      130.79      118.84      3.51 o 
   3   0  13      102.34       95.88      3.10 o 
   4   0  13       46.85       51.62      2.64 o 
   5   0  13        0.90        2.37      2.46 o 
  -3   1  13       14.39        6.49      3.38 o 
  -2   1  13        4.31        5.52      2.93 o 
  -1   1  13        0.10        0.98      2.21 o 
   0   1  13        2.38       -0.25      1.46 o 
   1   1  13      161.47      150.54      3.24 o 
   2   1  13       46.21       46.67      2.26 o 
   3   1  13       28.75       24.28      2.05 o 
   4   1  13       62.83       68.98      3.19 o 
   5   1  13       91.80      106.16      4.60 o 
   6   1  13       97.25       99.61      5.76 o 
  -3   2  13        0.53        3.50      3.32 o 
  -2   2  13        8.98        7.16      3.04 o 
  -1   2  13       39.72       40.42      2.94 o 
   0   2  13       19.85       12.83      1.61 o 
   1   2  13       34.07       30.95      1.91 o 
   2   2  13        1.15        0.45      1.52 o 
   3   2  13       47.46       52.39      2.67 o 
   4   2  13       33.73       38.81      2.68 o 
   5   2  13       62.56       68.03      4.02 o 
   6   2  13       29.85       24.10      4.25 o 
  -3   3  13        1.38        4.39      3.50 o 
  -2   3  13        1.01       -0.82      2.77 o 
  -1   3  13        0.56       -0.06      2.56 o 
   0   3  13       10.44        7.57      1.57 o 
   1   3  13        7.12        9.71      1.47 o 
   2   3  13        1.53        1.31      1.37 o 
   3   3  13       20.69       19.14      2.19 o 
   4   3  13        1.71       -1.02      2.45 o 
   5   3  13        2.06       -0.76      2.79 o 
   6   3  13        5.70        7.16      6.16 o 
  -3   4  13        5.98       12.40      3.67 o 
  -2   4  13       17.45       11.29      3.16 o 
  -1   4  13       65.84       55.90      3.77 o 
   0   4  13        9.36        8.92      1.79 o 
   1   4  13        0.67        0.63      1.41 o 
   2   4  13       17.90       19.48      1.78 o 
   3   4  13        1.18        1.82      1.68 o 
   4   4  13       23.84       26.09      2.52 o 
   5   4  13        2.99        0.00      3.06 o 
   6   4  13       13.82        8.98      5.21 o 
  -3   5  13        2.55        5.22      3.58 o 
  -2   5  13       23.59       19.64      3.52 o 
  -1   5  13       33.52       29.96      3.32 o 
   0   5  13        0.33       -2.09      2.39 o 
   1   5  13       93.99       85.15      3.32 o 
   2   5  13       16.12       16.65      1.84 o 
   3   5  13       13.48       13.92      1.92 o 
   4   5  13       32.82       29.12      2.59 o 
   5   5  13        0.04       -0.72      3.14 o 
  -2   6  13        8.41        7.48      5.33 o 
  -1   6  13        0.29        2.04      2.99 o 
   0   6  13       70.33       74.45      9.42 o 
   1   6  13       15.04       15.13      1.77 o 
   2   6  13        1.24        0.66      1.63 o 
   3   6  13        2.91        2.90      2.09 o 
   4   6  13        5.58        4.99      2.57 o 
   5   6  13        0.01       -0.77      3.24 o 
  -3   7  13       12.09       11.94      4.08 o 
  -2   7  13        0.08       -0.13      3.12 o 
  -1   7  13        6.30        6.42      3.13 o 
   0   7  13        1.98        3.26      5.03 o 
   1   7  13        2.79        2.52      1.70 o 
   2   7  13       88.54       84.40      2.84 o 
   3   7  13        1.95        1.55      2.13 o 
   4   7  13        3.01        1.50      2.35 o 
   5   7  13        0.00        3.86      3.48 o 
  -2   8  13        6.43        4.04      3.57 o 
  -1   8  13       12.93       12.00      3.35 o 
   0   8  13        0.17       -3.60      3.80 o 
   1   8  13       17.54       16.00      2.56 o 
   2   8  13        9.76       10.96      2.22 o 
   3   8  13       22.00       19.19      2.62 o 
   4   8  13        0.38       -2.36      2.36 o 
   5   8  13        2.49        3.44      4.29 o 
  -2   9  13        4.75        7.34      3.82 o 
  -1   9  13        0.09       -2.08      3.36 o 
   0   9  13        0.20       -0.94      4.54 o 
   1   9  13        3.93        3.38      2.46 o 
   2   9  13        8.04        5.66      2.85 o 
   3   9  13       17.95       18.56      2.74 o 
   4   9  13       30.99       26.03      4.19 o 
  -1  10  13       10.09       15.88      5.42 o 
   0  10  13       63.82       75.86      6.59 o 
   1  10  13       14.32       12.88      2.78 o 
   2  10  13        1.57       -1.27      3.16 o 
   3  10  13       25.33       23.73      2.88 o 
   4  10  13        1.63        1.93      3.79 o 
  -1  11  13        0.02        5.55      5.79 o 
   0  11  13       14.65       19.54      4.08 o 
   1  11  13        4.02        7.87      3.45 o 
   2  11  13        3.13        1.93      3.55 o 
   3  11  13        2.29        2.13      3.74 o 
   1  12  13        4.81        3.28      3.53 o 
   2  12  13       22.72       21.02      4.19 o 
   1  -7  14       19.50       31.08      6.76 o 
   0  -6  14        3.24       -2.11      4.78 o 
   1  -6  14       11.01       10.48      4.42 o 
   2  -6  14       12.76        6.72      3.91 o 
   3  -6  14        3.43        1.27      3.72 o 
  -1  -5  14       65.98       53.53      5.03 o 
   0  -5  14       52.43       49.84      4.77 o 
   1  -5  14       20.94       22.17      4.23 o 
   2  -5  14        6.56        8.19      3.26 o 
   3  -5  14        1.28        2.94      2.85 o 
  -2  -4  14       38.89       44.71      6.93 o 
  -1  -4  14       16.23       19.32      3.86 o 
   0  -4  14       29.48       23.43      3.23 o 
   1  -4  14       15.88       15.42      2.51 o 
   2  -4  14       30.01       34.78      2.94 o 
   3  -4  14        2.11        6.65      2.85 o 
   4  -4  14        0.57       -0.34      2.84 o 
  -2  -3  14        2.29       -0.03      5.25 o 
  -1  -3  14       25.30       21.89      3.27 o 
   0  -3  14       26.69       26.50      2.61 o 
   1  -3  14       33.90       32.08      2.71 o 
   2  -3  14       16.87       15.69      2.57 o 
   3  -3  14        3.21        5.10      2.42 o 
   4  -3  14        8.65        9.45      3.04 o 
  -2  -2  14        0.27        3.91      3.09 o 
  -1  -2  14        2.72       -0.20      2.61 o 
   0  -2  14       18.34       18.84      2.12 o 
   1  -2  14       29.16       28.12      2.62 o 
   2  -2  14       57.34       52.80      4.26 o 
   3  -2  14       13.60       15.30      2.50 o 
   4  -2  14        2.69        2.14      2.67 o 
   5  -2  14        6.12        8.29      3.81 o 
  -3  -1  14        2.53        3.26      4.95 o 
  -2  -1  14       37.63       54.02      3.94 o 
  -1  -1  14       37.55       49.06      3.55 o 
   0  -1  14        9.40       10.21      1.91 o 
   1  -1  14      313.44      307.51      5.66 o 
   2  -1  14      136.49      129.73      4.21 o 
   3  -1  14       40.12       43.94      2.85 o 
   4  -1  14       13.28       10.97      2.22 o 
   5  -1  14        1.05       -0.78      4.42 o 
  -3   0  14        2.76        5.43      3.61 o 
  -2   0  14        4.32        4.98      3.06 o 
  -1   0  14       27.67       33.98      3.30 o 
   0   0  14      278.07      283.12      5.89 o 
   1   0  14       85.59       83.81      3.17 o 
   2   0  14       18.41       18.43      2.33 o 
   3   0  14       54.76       57.27      2.72 o 
   4   0  14       66.07       67.01      3.43 o 
   5   0  14        6.96        2.04      3.43 o 
  -3   1  14        4.32        1.15      3.31 o 
  -2   1  14       12.50       18.48      3.61 o 
  -1   1  14       12.58       18.03      2.91 o 
   0   1  14       12.33       17.74      2.06 o 
   1   1  14        2.83        1.28      1.65 o 
   2   1  14       76.70       78.66      3.05 o 
   3   1  14       17.74       23.04      2.16 o 
   4   1  14       13.87       13.05      2.53 o 
   5   1  14       19.87       21.18      4.44 o 
  -3   2  14        1.21        4.47      3.62 o 
  -2   2  14        6.32        5.40      3.38 o 
  -1   2  14       22.35       31.82      4.88 o 
   0   2  14       16.67       19.76      2.17 o 
   1   2  14        3.33        3.71      1.65 o 
   2   2  14       24.50       19.94      2.26 o 
   3   2  14       34.86       32.41      2.64 o 
   4   2  14       45.94       49.42      3.05 o 
   5   2  14        0.19        0.58      3.30 o 
  -3   3  14        0.37       -1.43      3.41 o 
  -2   3  14       14.27       18.79      3.73 o 
  -1   3  14        9.46       16.26      3.24 o 
   0   3  14       57.80       69.34      3.38 o 
   1   3  14      150.11      157.05      3.04 o 
   2   3  14      376.93      370.45      5.10 o 
   3   3  14       58.74       58.03      6.50 o 
   4   3  14       33.56       35.91      3.24 o 
   5   3  14        3.49        1.85      3.49 o 
  -3   4  14        1.06       -0.82      4.10 o 
  -2   4  14        9.95        4.25      3.53 o 
  -1   4  14        4.80        5.31      3.82 o 
   0   4  14       30.01       43.21      3.52 o 
   1   4  14       54.63       62.04      2.28 o 
   2   4  14       35.72       37.40      2.23 o 
   3   4  14       55.98       50.80      2.52 o 
   4   4  14       10.47       10.27      2.92 o 
   5   4  14       10.07       11.03      4.95 o 
  -3   5  14        0.00        2.19      4.00 o 
  -2   5  14        0.45        5.32      4.64 o 
  -1   5  14        1.11       -0.54      3.15 o 
   0   5  14        0.65       -1.22      2.63 o 
   1   5  14       56.43       61.20      2.27 o 
   2   5  14       46.46       46.09      2.31 o 
   3   5  14       22.59       21.35      2.19 o 
   4   5  14        0.93        0.84      2.30 o 
   5   5  14       10.73       12.94      3.62 o 
  -2   6  14        3.02        9.94      3.89 o 
  -1   6  14       15.61       23.26      3.77 o 
   0   6  14       38.24       52.41      3.84 o 
   1   6  14       39.53       39.37      2.30 o 
   2   6  14       24.38       28.54      2.16 o 
   3   6  14       33.11       30.09      2.72 o 
   4   6  14       20.24       20.42      2.66 o 
   5   6  14        2.88        3.03      3.57 o 
  -2   7  14        4.98        5.62      3.82 o 
  -1   7  14        0.21       -3.32      4.09 o 
   0   7  14        0.02       -3.04      4.74 o 
   1   7  14        0.62       -2.17      2.17 o 
   2   7  14       29.85       36.83      2.44 o 
   3   7  14       31.22       29.41      3.12 o 
   4   7  14       28.14       19.65      3.74 o 
   5   7  14       24.35       17.83      4.01 o 
  -2   8  14        0.40        0.00      3.87 o 
  -1   8  14       20.76       19.83      3.95 o 
   0   8  14        2.73        3.50      4.84 o 
   1   8  14       10.99       13.75      2.60 o 
   2   8  14        1.10        1.32      1.91 o 
   3   8  14        0.70       -1.13      2.34 o 
   4   8  14        1.34        2.08      3.48 o 
  -1   9  14       17.30       36.80      6.66 o 
   0   9  14        0.63        3.67      5.15 o 
   1   9  14        1.74        4.75      2.62 o 
   2   9  14        0.02       -0.21      2.66 o 
   3   9  14        5.34        4.29      2.52 o 
   4   9  14        4.38        0.23      3.66 o 
  -1  10  14       15.23        4.27      5.45 o 
   0  10  14        4.73       -0.67      5.21 o 
   1  10  14        0.28       -0.39      2.69 o 
   2  10  14        3.43       -0.60      3.36 o 
   3  10  14        0.03       -3.08      3.57 o 
   0  11  14        0.49        1.51      5.50 o 
   1  11  14        0.34        4.36      3.51 o 
   2  11  14        0.00       -1.98      3.61 o 
   3  11  14       13.91        4.84      5.35 o 
   0  -5  15       19.83       17.09      4.23 o 
   1  -5  15       34.35       22.73      4.46 o 
   2  -5  15       65.18       59.68      4.10 o 
  -1  -4  15        6.31       10.77      4.10 o 
   0  -4  15       19.43       28.75      4.28 o 
   1  -4  15       67.39       67.73      3.96 o 
   2  -4  15       91.32       87.53      4.47 o 
   3  -4  15       74.94       73.00      4.34 o 
  -1  -3  15        2.59        1.04      3.42 o 
   0  -3  15       48.50       52.21      3.79 o 
   1  -3  15       62.23       69.91      4.16 o 
   2  -3  15       91.19       97.48      4.35 o 
   3  -3  15      137.75      138.53      5.94 o 
   4  -3  15       46.99       56.74      4.07 o 
  -2  -2  15        2.51        8.95      3.70 o 
  -1  -2  15       63.85       80.06      6.59 o 
   0  -2  15        0.98        1.44      1.99 o 
   1  -2  15       15.87       19.68      2.55 o 
   2  -2  15      127.25      126.47      4.84 o 
   3  -2  15       42.47       36.05      5.71 o 
   4  -2  15       45.67       50.88      3.93 o 
  -2  -1  15        1.14        4.09      3.65 o 
  -1  -1  15        7.96        4.86      3.02 o 
   0  -1  15       12.10       21.41      2.57 o 
   1  -1  15       47.99       54.19      2.98 o 
   2  -1  15       63.26       65.14      3.23 o 
   3  -1  15       74.38       74.50      3.88 o 
   4  -1  15      175.94      172.58      5.47 o 
  -2   0  15        1.06       -3.12      3.46 o 
  -1   0  15        0.06        2.80      2.82 o 
   0   0  15        2.97       10.39      2.24 o 
   1   0  15      182.65      193.34      4.10 o 
   2   0  15       54.36       55.18      3.39 o 
   3   0  15      107.68      105.22      3.89 o 
   4   0  15        7.03        1.81      3.26 o 
   5   0  15       18.89       24.38      4.29 o 
  -2   1  15        4.03        2.86      3.60 o 
  -1   1  15        3.19        1.16      2.74 o 
   0   1  15        1.59        5.19      2.62 o 
   1   1  15       14.76        9.47      1.99 o 
   2   1  15        0.91       -1.17      2.06 o 
   3   1  15       10.42       10.01      2.15 o 
   4   1  15        6.61        8.36      3.36 o 
   5   1  15       11.24        3.58      6.56 o 
  -2   2  15        1.05       -0.98      5.90 o 
  -1   2  15       20.30       15.57      3.40 o 
   0   2  15        0.05       -0.64      2.47 o 
   1   2  15       15.95       18.66      2.03 o 
   2   2  15      106.35      105.55      3.01 o 
   3   2  15       12.51        8.20      2.32 o 
   4   2  15       11.22       15.98      3.53 o 
   5   2  15        6.38        3.77      3.62 o 
  -2   3  15        1.65       -0.92      3.60 o 
  -1   3  15        1.96        7.82      3.33 o 
   0   3  15       15.35       11.27      4.08 o 
   1   3  15       46.80       43.24      2.40 o 
   2   3  15       59.89       58.76      2.45 o 
   3   3  15        0.09       -0.21      2.57 o 
   4   3  15       11.63       10.30      3.44 o 
   5   3  15        0.53        0.07      3.54 o 
  -2   4  15        0.77        3.65      3.54 o 
  -1   4  15       15.50       10.75      3.45 o 
   0   4  15       61.05       54.77      4.02 o 
   1   4  15       69.51       61.86      2.40 o 
   2   4  15        9.79        3.84      2.23 o 
   3   4  15        8.50        7.09      2.37 o 
   4   4  15       46.93       30.98      5.35 o 
   5   4  15        1.57       -4.71      4.71 o 
  -2   5  15        0.04       -1.56      3.39 o 
  -1   5  15        0.19        1.61      3.43 o 
   0   5  15        2.23        2.00      3.00 o 
   1   5  15        1.79       -0.45      1.62 o 
   2   5  15        2.03        0.10      1.90 o 
   3   5  15        4.86        1.46      2.05 o 
   4   5  15       19.88       17.66      5.05 o 
   5   5  15        0.50       -4.54      4.54 o 
  -2   6  15        6.06        6.92      4.13 o 
  -1   6  15        3.18        6.82      3.39 o 
   0   6  15        2.84        7.15      3.21 o 
   1   6  15        1.58        1.17      1.89 o 
   2   6  15        8.86        8.17      2.07 o 
   3   6  15       24.09       24.44      2.74 o 
   4   6  15        0.57        4.74      3.35 o 
  -1   7  15        0.84       -1.77      3.63 o 
   0   7  15       13.59        6.32      5.01 o 
   1   7  15        0.35        2.26      2.49 o 
   2   7  15       25.19       22.40      2.32 o 
   3   7  15       11.47       11.68      2.59 o 
   4   7  15        6.50        2.36      3.55 o 
  -1   8  15       20.54       20.35      4.26 o 
   0   8  15        0.06       -1.98      4.37 o 
   1   8  15       17.54       14.32      2.75 o 
   2   8  15        0.77        2.71      2.05 o 
   3   8  15        0.06       -1.59      3.31 o 
   4   8  15        1.07       -2.08      3.55 o 
   0   9  15        1.94        6.76      5.05 o 
   1   9  15        2.25        4.73      2.82 o 
   2   9  15        2.53        0.97      3.36 o 
   3   9  15       18.35       17.51      4.04 o 
   0  10  15       11.40       15.14      5.99 o 
   1  10  15        0.04        1.83      3.73 o 
   2  10  15        1.00        1.19      3.64 o 
   3  10  15        1.00        5.92      5.15 o 
   1  -4  16        0.68       -0.94      2.83 o 
   2  -4  16        1.95        3.63      5.79 o 
   0  -3  16       31.82       32.27      3.58 o 
   1  -3  16       67.33       64.50      4.01 o 
   2  -3  16       34.11       36.91      3.66 o 
   3  -3  16        9.29        9.33      3.80 o 
  -1  -2  16       15.31       18.52      4.03 o 
   0  -2  16       49.22       48.40      4.79 o 
   1  -2  16       43.31       39.77      3.45 o 
   2  -2  16       18.73       20.58      3.15 o 
   3  -2  16       36.34       41.40      3.64 o 
  -1  -1  16       34.11       30.69      4.62 o 
   0  -1  16       31.59       33.49      4.49 o 
   1  -1  16       23.58       22.35      2.70 o 
   2  -1  16       33.13       40.96      3.48 o 
   3  -1  16       28.16       23.95      3.80 o 
   4  -1  16        1.88       -1.46      2.88 o 
  -1   0  16        8.24       11.18      3.31 o 
   0   0  16        2.41        2.83      3.01 o 
   1   0  16       30.86       33.12      2.56 o 
   2   0  16       15.35       19.61      3.06 o 
   3   0  16        1.78        1.00      2.75 o 
   4   0  16        8.58        1.60      3.45 o 
  -1   1  16        7.68        7.34      7.32 o 
   0   1  16       37.76       46.91      3.69 o 
   1   1  16        6.13        7.33      2.17 o 
   2   1  16      152.86      154.00      3.97 o 
   3   1  16       30.42       28.48      3.26 o 
   4   1  16        0.26        0.25      3.39 o 
  -1   2  16       15.71       23.03      4.04 o 
   0   2  16        7.87        8.68      3.01 o 
   1   2  16      135.01      139.46      3.71 o 
   2   2  16       11.03       11.68      2.19 o 
   3   2  16       10.96        8.53      3.27 o 
   4   2  16       13.28        5.56      3.45 o 
  -1   3  16        3.52        3.08      3.28 o 
   0   3  16        2.79        0.98      2.89 o 
   1   3  16        1.17        2.75      1.94 o 
   2   3  16       32.52       34.49      2.51 o 
   3   3  16       92.45       84.61      3.98 o 
   4   3  16       35.63       35.72      4.20 o 
  -1   4  16       15.61       13.51      6.46 o 
   0   4  16        1.97        5.33      3.40 o 
   1   4  16        0.68        0.25      1.94 o 
   2   4  16        2.30        1.79      2.05 o 
   3   4  16        0.81       -1.91      2.54 o 
   4   4  16        3.82        5.44      3.67 o 
  -1   5  16       17.25       26.64      5.84 o 
   0   5  16        3.63        4.61      3.18 o 
   1   5  16       20.05       23.09      2.31 o 
   2   5  16       36.40       39.46      3.00 o 
   3   5  16       48.44       48.00      4.30 o 
   4   5  16        7.01        7.23      4.91 o 
  -1   6  16        0.42       -0.58      3.56 o 
   0   6  16       12.58       21.22      3.99 o 
   1   6  16       16.10       18.60      2.81 o 
   2   6  16        0.42        1.23      2.09 o 
   3   6  16        1.22       -0.68      3.40 o 
   4   6  16       10.63       18.60      5.48 o 
  -1   7  16        1.18        3.53      5.01 o 
   0   7  16        0.04       -2.79      5.15 o 
   1   7  16        7.91        5.20      3.53 o 
   2   7  16        0.90        0.78      2.10 o 
   3   7  16        3.00       -1.67      3.38 o 
   4   7  16        1.61        6.80      5.15 o 
   0   8  16        2.20        8.44      5.65 o 
   1   8  16       11.56       15.10      3.92 o 
   2   8  16       16.79       15.90      3.84 o 
   3   8  16        2.15       -1.68      3.60 o 
   1   9  16        1.33        3.09      3.74 o 
   2   9  16        1.13       -1.18      3.49 o 
   1  -2  17        7.38        9.00      3.57 o 
   2  -2  17       10.50       12.38      6.06 o 
   0  -1  17        0.06       -2.01      5.16 o 
   1  -1  17       26.32       27.23      3.00 o 
   2  -1  17       40.89       45.52      3.71 o 
   0   0  17       12.49       19.99      5.20 o 
   1   0  17        0.18       -0.43      2.42 o 
   2   0  17        0.29        1.17      3.86 o 
   3   0  17       38.28       38.59      4.81 o 
   0   1  17        2.79        2.15      3.69 o 
   1   1  17       12.72        7.61      2.48 o 
   2   1  17        8.48        7.74      2.57 o 
   3   1  17       19.73       20.12      3.98 o 
   0   2  17        0.77        5.88      3.64 o 
   1   2  17       14.11       17.54      2.59 o 
   2   2  17       85.58       88.59      4.11 o 
   3   2  17        2.97        4.24      2.94 o 
   0   3  17        2.71        9.21      3.79 o 
   1   3  17       15.91       24.81      2.75 o 
   2   3  17       36.73       33.45      3.34 o 
   3   3  17        1.35        3.86      2.97 o 
   0   4  17        0.31       -3.26      3.26 o 
   1   4  17        0.10       -0.86      2.36 o 
   2   4  17       15.10       10.59      2.95 o 
   3   4  17        3.77        1.01      2.86 o 
   0   5  17        2.65        0.62      3.89 o 
   1   5  17        8.36        8.11      4.95 o 
   2   5  17        4.93        2.24      2.76 o 
   3   5  17        1.55        2.48      3.54 o 
   0   6  17       25.92       32.69      4.37 o 
   1   6  17        9.26        4.03      3.45 o 
   2   6  17       11.47        8.20      2.84 o 
   3   6  17        1.21        1.92      4.74 o 
   1   7  17        5.74        3.92      6.26 o 
   2   7  17        0.08       -2.11      2.77 o 
   2   3  18        1.97       -0.64      3.40 o 
   2   4  18       22.10       27.79      6.32 o 
                                                 
